# Supplementary material for: Effectiveness of strategies to improve health-care provider practices in low-income and middle-income countries: a systematic review
Source: Lancet Glob Health. 2018 Oct 8;6(11):e1163–75. doi: 10.1016/S2214-109X(18)30398-X (PMC6185992; doi:10.1016/S2214-109X(18)30398-X)
Supplement: Supplementary appendix2 [file mmc2.xlsx]

## Sheet: Introduction
This Excel file contains a database and documentation from the Health Care Provider Performance Review, a systematic review of the effectiveness of strategies to improve health care provider performance in low- and middle-income countries.
For more information on this review, contact Alexander Rowe (email: axr9@cdc.gov) or Samantha Rowe (email: say9@cdc.gov).
The "codebook" spreadsheet describes the variables in the database.
The "study data Aug.25.2018" spreadsheet is the database. Each row is one study. Studies involve an active strategy versus a true control group. Results are only for studies with at least 1 process outcome. Process outcomes are health care provider behaviors related to patient assessment, diagnosis, treatment, counseling, referral, vaccination, chemoprophylaxis, and documentation.
The database should be considered a final version as of August 25, 2018. All data elements in this database are accurate, to the best knowledge of the investigators at the time the database was made. It is possible that future versions of the database might be different, as revisions and corrections are possible.

## Sheet: codebook
Section	Variable	Definition	Coding
Identifier variables	idnum	unique identification number for study
	PubID	unique identification number for study report	number
Contextual factor variables	Equiv_comp	study involved comparison of equivalency (intervention versus gold standard control group)	1 if yes, 0 if no
	StudySet_Public	study setting was public facility	1 if yes, 0 if no
	StudySet_AnyPvt	study setting was any private facility, regardless of whether for-profit or not-for-profit	1 if yes, 0 if no
	FINAL_ROB_SCORE	risk of bias score for study	3 if low risk of bias, 2 if moderate risk of bias, 1 if high risk of bias, 0 if very high risk of bias
	HCPcat1	study involved physicians	1 if yes, 0 if no
	HCPcat2	study involved clinical officers	1 if yes, 0 if no
	HCPcat3	study involved nurses or midwives	1 if yes, 0 if no
	HCPcat4	study involved pharmacists or laboratorians	1 if yes, 0 if no
	HCPcat5	study involved paramedics or unspecified non-physician health care provider	1 if yes, 0 if no
	HCPcat6	study involved health educators or information officers	1 if yes, 0 if no
	HCPcat7	study involved students in a clinical field (e.g., medical or nursing student)	1 if yes, 0 if no
	HCPcat8	study involved health aides	1 if yes, 0 if no
	HCPcat9	study involved lay health workers	1 if yes, 0 if no
	HCPcat10	study involved unspecified health professionals	1 if yes, 0 if no
	q7new	WHO region of study country (could be multiple regions)	text
	CountryName	Name of study country (could be multiple countries)	text
	PlaceServ_HospInpt	place of health service was hospital inpatient department	1 if yes, 0 if no
	PlaceServ_OPD	place of health service was hospital outpatient department or health facility outpatient clinic	1 if yes, 0 if no
	PlaceServ_nonHospHF	place of health service was neither a hospital nor health facility (e.g., pharmacy, community setting)	1 if yes, 0 if no
	QQ_year	year of midpoint of field work	number
	HIV_study2	study's health topic related to HIV	1 if yes, 0 if no
	study_scientific	study was described in at least 1 article published in scientific journal	1 if yes, 0 if no
	STUDY_DESIGN_FIN	study design	text
	RCT	study design was randomized, controlled trial	1 if yes, 0 if no
	ITSnoctrl	study design was interrupted time series with no controls	1 if yes, 0 if no
	QQ_URBAN_RURAL	urban/rural setting of study	1. Urban +/- periurban, 2. Periurban only, 3. Urban-rural mix, 4. Town +/- rural, 5. Rural only, 6. Unclear or not stated
	INCOMEnew	World Bank economy category of study country	1 if low-income, 2 if lower-middle income, 3 if upper-middle income, 4 if mix of low and lower-middle, 5 if mix of lower-middle and upper-middle
	GNI	World Bank gross national income per capita for study country, in US dollars	number
	q14	number of arms in study	number
	q17_label	description of strategy in study arm 1	text
	q18_label	description of strategy in study arm 2	text
	q19_label	description of strategy in study arm 3	text
	q20_label	description of strategy in study arm 4	text
	q42_label	description of strategy in study arm 5	text
Citation information	Report1	citation for study report 1	text
	Report2	citation for study report 2	text
	Report3	citation for study report 3	text
	Report4	citation for study report 4	text
	Report5	citation for study report 5	text
	Report6	citation for study report 6	text
	Report7	citation for study report 7	text
	Report8	citation for study report 8	text
	Report9	citation for study report 9	text
	Report10	citation for study report 10	text
	Report11	citation for study report 11	text
	Report12	citation for study report 12	text
	Report13	citation for study report 13	text
	Report14	citation for study report 14	text
	Report15	citation for study report 15	text
	Report16	citation for study report 16	text

## Sheet: study data Aug.25.2018
idnum	Equiv_comp	StudySet_Public	StudySet_AnyPvt	FINAL_ROB_SCORE	HCPcat1	HCPcat2	HCPcat3	HCPcat4	HCPcat5	HCPcat6	HCPcat7	HCPcat8	HCPcat9	HCPcat10	q7new	CountryName	PlaceServ_HospInpt	PlaceServ_OPD	PlaceServ_nonHospHF	QQ_year	HIV_study2	study_scientific	STUDY_DESIGN_FIN	RCT	ITSnoctrl	QQ_URBAN_RURAL	INCOMEnew	GNI	q14	q17_label	q18_label	q19_label	q20_label	q42_label	Report1	Report2	Report3	Report4	Report5	Report6	Report7	Report8	Report9	Report10	Report11	Report12	Report13	Report14	Report15
100001	0	1	0	3	1	0	0	0	1	0	0	0	0	0	SEARO	Sri Lanka	0	1	0	1988	0	1	Pre-post study with randomized controls	1	0	4. Town +/- rural	2	460	3	no intervention	newsletter + poster for HCP	training + newsletter + poster for HCP			Angunawela II, Diwan VK, Tomson G. Experimental evaluation of the effects of drug information on antibiotic prescribing: a study in outpatient care in an area of Sri Lanka. International Journal of Epidemiology. 1991; 20(2):558-564.
400001	0	1	0	0	0	0	1	0	0	0	0	0	0	0	WPRO	Philippines	0	1	0	1991.5	0	1	Pre-post study with non-randomized controls	0	0	3. Urban-rural mix	2	770	2	no intervention	supervision				Loevinsohn BP, Guerrero ET, Gregorio SP. Improving primary health care through systematic supervision: a controlled field trial. Health Policy and Planning. 1995; 10(2):144-153.
500001	0	1	0	1	1	0	0	0	1	0	0	0	0	0	SEARO	Indonesia	0	1	0	1992	0	1	Pre-post study with randomized controls	1	0	6. Unclear or not stated	2	680	3	no intervention	small group training + pamphlet for HCP + printed STG	large group training + pamphlet for HCP + printed STG			Santoso B, Suryawati S, Prawaitasari JE. Small group intervention vs. formal seminar for improving appropriate use. Social Science and Medicine, 1996; 42(8):1163-1168.
600001	0	1	0	0	1	0	0	0	0	0	0	0	0	0	AMRO	Mexico	0	1	0	1991	0	1	Pre-post study with non-randomized controls	0	0	1. Urban +/- periurban	3	3180	2	no intervention	training + poster for HCP + team-based problem solving + audit with feedback + peer review + group process				Perez-Cuevas R, Guiscafre H, Munoz O, Reyes H, Tome P, Libreros V, Gutierrez G. Improving physician prescribing patterns to treat rhinopharyngitis. Intervention strategies in two health systems of Mexico. Social Science and Medicine. 1996; 42(8): 1185-1194.
1000001	0	1	0	3	1	1	0	0	0	0	0	0	0	0	AFRO	Zambia	0	1	0	1991	0	1	Pre-post study with randomized controls	1	0	1. Urban +/- periurban	1	400	2	no intervention	training				Bexell A, Lwando E, von Hofsten B, Tembo S, Eriksson B, Diwan VK. Improving drug use through continuing education: a randomized controlled trial in Zambia. J Clin Epidemiol, 1996; 49(3): 355-357.
1300001	0	1	0	2	1	0	1	0	0	0	0	0	0	0	AMRO	Honduras	0	1	0	1993.5	0	1	Post-only study with randomized controls	1	0	1. Urban +/- periurban	2	630	2	no intervention	training + printed job aid				de Negri B, DiPrete Brown L, Hernandez O, Rosenbaum J, Roter D. Improving interpersonal communication between health care providers and clients. Quality Assurance Methodology Refinement Series. Bethesda, MD: Quality Assurance Project. Part 2: Case studies; p. 27-F-33.	de Negri B, DiPrete Brown L, Hernandez O, Rosenbaum J, Roter D. Improving interpersonal communication between health care providers and clients. Quality Assurance Methodology Refinement Series. Bethesda, MD: Quality Assurance Project. Part 1: A conceptual framework for interpersonal communication; p. 5-26.	Brown LD, De Negri B, Hernandez O, Dominguez L, Sanchack JH, Roter D. An evaluation of the impact of training Honduran health care providers in interpersonal communication. International Journal for Quality in Health Care, 2000; 12(6): 495-501.
1900001	0	1	0	3	0	0	1	0	0	0	0	0	0	0	AFRO	South Africa	0	1	0	2003	1	1	Post-only study with randomized controls	1	0	3. Urban-rural mix	3	2840	2	no intervention	in-service training + second opinion + provision of medical equipment + printed STG literature + other printed job aid				Bheekie A, Buskens I, Allen S, English R, Mayers P, Fairall L, Majara B, Bateman ED, Zwarenstein M, Bachmann M. The Practical Approach to Lung Health in South Africa (PALSA) intervention: respiratory guideline implementation for nurse trainers. International Nursing Review. 2006; 53(4):261-8.	Fairall L, Bachmann MO, Zwarenstein M, Bateman ED, Niessen LW, Lombard C, Majara B, English R, Bheekie A, van Rensburg D, Mayers P, Peters A, Chapman R. Cost-effectiveness of educational outreach to primary care nurses to increase tuberculosis case detection and improve respiratory care: economic evaluation alongside a randomised trial. Tropical Medicine and International Health. 2010;15(3):277-8…	English RG, Bateman ED, Zwarenstein MF, Fairall LR, Bheekie A, Bachmann MO, Majara B, Ottmani SE, Scherpbier RW. Development of a South African integrated syndromic respiratory disease guideline for primary care. Primary Care Respiratory Journal. 2008;17(3):156-63.	Fairall LR, Zwarenstein M, Bateman ED et al. Effect of educational outreach to nurses on tuberculosis case detection and primary care of respiratory illness: pragmatic cluster randomized controlled trial. BMJ, 2005; 331:750-754.	Carrier J. Educational outreach visits to primary care nurses improved tuberculosis detection and treatment of obstructive lung disease. Evidence Based Nursing, 2006;9(2):58.
2000001	0	1	0	1	0	0	1	0	0	0	0	1	0	0	AFRO	Ghana	0	1	0	1996	0	1	Pre-post study with non-randomized controls	0	0	5. Rural only	1	380	2	no intervention	training + pamphlet for HCP + printed job aid + medicine label				Agyepong IA, Ansah E, Gyapong M, Adjei S, Barnish G, Evans D. Strategies to improve adherence to recommended chloroquine treatment regimes: a quasi-experiment in the context of integrated primary health care delivery in Ghana. Social Science and Medicine, 2002; 55:2215-2226.
2500001	0	1	1	1	1	0	1	0	1	1	0	0	0	0	WPRO	Cambodia	1	1	0	1999	0	1	Pre-post study with non-randomized controls	0	0	5. Rural only	1	290	4	no intervention	manager training + private revenue source	monitoring + contractor hired staff + contracting out + removal of user fees + sanctions	monitoring + contracting in + removal of user fees + private revenue source + sanctions		Bhushan I, Keller S, Schwartz B. Achieving the Twin Objectives of Efficiency and Equity: Contracting Health Services in Cambodia. ERD Policy Brief Series, Number 6, Economics and Research Department, Asian Development Bank, Manila, 2002.	Schwartz JB, Bhushan I. Reducing inequity in the provision of primary health care services: contracting in Cambodia. Prepared for Conference on Reaching the Poor with Effective Health, Nutrition and Population Services: What Works, What Doesn't, and Why, February 18-20, 2004. Washington, DC. http://wbln0018.worldbank.org/HDNet/hddocs.nsf/vtlw/BE2F3B5B9E4D164385256E00006863DC?OpenDocument (accesse…	Schwartz JB, Bhushan I. Cambodia: Using Contracting to Reduce Inequity in Primary Health Care Delivery. In: Reaching the Poor with Health, Nutrition, and Population Services: What Works, What Doesn't, and Why. Editors: Gwatkin DR, Wagstaff A, Yazbeck A. The World Bank, Washington DC, 2005; pp. 137-161.	Schwartz JB, Bhushan I. Cambodia: Using Contracting to Reduce Inequity in Primary Health Care Delivery. Health, Nutrition, and Population Family (HNP) Dicussion Paper, Reaching the Poor Program Paper No. 3, The World Bank, October 2004.	Bloom E, Bhushan I, Clingingsmith D, Hong R, King E, Kremer M, Loevinsohn B, Schwartz B. Contracting for health: evidence from Cambodia. 2006. available at: http://www.brookings.edu/views/papers/kremer/20060720cambodia.pdf, accessed May 5, 2009.	World Bank. Reaching the Poor with Health Services. Cambodia: Contracting Health Care Services for the Rural Poor. Reaching the Poor Policy Brief. 2007. available at: http://siteresources.worldbank.org/INTPAH/Resources/Reaching-the-Poor/RPPBriefsCambodiaREV.pdf, accessed May 8, 2009.	Kremer M. Contracting for Health: Evidence from Cambodia. Presentation at Columbia University. Microsoft PowerPoint presentation, 2005.	Schwartz JB, Bhushan I. Improving immunization equity through a public-private partnership in Cambodia. Bulletin of the World Health Organization, 2004;82(9):661-667.
3500001	0	1	0	1	1	0	0	0	0	0	0	0	0	0	SEARO	Bangladesh	0	1	0	1994	0	1	Pre-post study with non-randomized controls	0	0	6. Unclear or not stated	1	310	3	no intervention	printed STG	training + printed STG			Chowdhury AKA, Khan MOF, Matin A, Haque Z. Impact of standard treatment guidelines and small group training on prescribing for diarrhoea in under-five children in Bangladesh. INRUD News, 1995;5(2):20.	Chowdhury AKA, Khan OF, Matin MA, Begum K, Galib MA. Effect of standard treatment guidelines with or without prescription audit on prescribing for acute respiratory tract infection (ARI) and diarrhoea in some thana health complexes (THCs) of Bangladesh. Bangladesh Medical Research Council Bulletin, 2007;33(1):21-30.
4200001	0	1	0	1	1	0	1	0	0	0	0	0	0	0	AMRO	Guatemala	0	1	0	1995.5	0	1	Pre-post study with non-randomized controls	0	0	3. Urban-rural mix	2	1490	2	no intervention	training + self-study materials for HCP				Flores R, Robles J, Burkhalter BR. Implementation and Evaluation of a Distance Education Course on the Management of Cholera and Diarrheal Diseases. Published for INCAP, PAHO/WHO, and USAID by the BASICS Project, Arlington, VA, 1998. Available online: http://www.basics.org/publications/pubs/implementation/contents.htm	Flores R, Robles J, Burkhalter BR. Distance education with tutoring improves diarrhea case management in Guatemala. International Journal for Quality in Health Care, 2002; 14(supplement 1): 47-56.
4500001	0	0	0	0	1	0	1	0	0	0	0	0	0	0	AMRO	Cuba	0	1	0	1991	0	1	Pre-post study with non-randomized controls	0	0	1. Urban +/- periurban	2	2340	4	no intervention	training + supervision + printed literature for HCP + community education meetings + printed materials for community	training + supervision + printed literature for HCP	community education meetings + printed materials for community		Gonzalez Ochoa E, Armas Perez L, Bravo Gonzalez JR, Cabrales Escobar J, Rosales Corrales R, Abreu Suarez G. Prescription of antibiotics for mild acute respiratory infections in children. Bulletin of the Pan American Health Organization, 1996; 30(2): 106-117.
4800001	0	1	0	0	1	0	1	0	0	0	0	0	0	0	AMRO	Mexico	0	1	0	1988	0	1	Pre-post study with non-randomized controls	0	0	1. Urban +/- periurban	3	1990	2	no intervention	training + printed STG + printed literature for HCP + peer review + group process + improved medicine accessibility + patient education meeting + printed materials for patients + printed job aid				Guiscafre H, Martínez H, Reyes H, Pérez-Cuevas R, Castro R, Muñoz O, Gutiérrez G. From research to public health interventions. I. Impact of an educational strategy for physicians to improve treatment practices of common diseases. Archives of Medical Research. 1995;26 Spec No:S31-9.	Guiscafré H, Muñoz O, Padilla G, Reyes RM, González E, Bronfman M, Gutiérrez G. [Strategies for improving the therapeutic patterns used in acute diarrhea in primary medical care units. VI. Evaluation of the strategy aimed at family physicians for increasing the use of oral rehydration and decreasing that of antibiotics and restrictive diets]. Archivos de investigación médica. 1988;19(4):395-407. …	Gutierrez G, Guiscafre H, Bronfman M, Walsh J, Martinez H, Munoz O. Changing physician prescribing patterns: Evaluation of an educational strategy for acute diarrhea in Mexico City. Medical Care, 1994; 32(5):436-446.	Bronfman M, Castro R, Castro V, Guiscafré H, Muñoz O, Gutiérrez G. [Medical prescription and treatment compliance in acute infectious diarrhea: indirect impact of an educational intervention]. Salud pública de México. 1991 Nov-Dec;33(6):568-75. [Article in Spanish]	Gutiérrez G, Guiscafré H, Bronfman M, Martínez C, Padilla G, Muñoz O. [Strategies for improving the therapeutic patterns used in acute diarrhea in primary medical care units. I. Methodology and features of the medical units and the population studied]. Archivos de investigación médica. 1988;19(4):335-49. [Article in Spanish]	Gutiérrez G, Guiscafré H, Muñoz O. Strategies for improving the therapeutic patterns used in acute diarrhea in primary medical care units. X. Conclusions and research perspectives. Archivos de investigación médica. 1988;19(4):437-43.	Guiscafré H, Padilla G, Reyes RM, Bronfman M, Castro V, Muñoz O, Gutiérrez G. [Strategies for improving the therapeutic patterns used in acute diarrhea in primary medical care units. VIII. Evaluation of the technics for supplementary information during the medical consultation]. Archivos de investigación médica. 1988;19(4):419-25. [Article in Spanish]	Castro R, Bronfman M, Castro V, Guiscafré H, Gutiérrez G. [Strategies for improving the therapeutic patterns used in acute diarrhea in primary medical care units. IX. Analysis of the economic impact of the strategy used]. Archivos de investigación médica. 1988;19(4):427-36. [Article in Spanish]
5000001	0	1	0	2	1	0	1	0	0	0	0	0	0	0	SEARO	Indonesia	0	1	0	1992.5	0	1	Interrupted time series with randomized controls	1	0	3. Urban-rural mix	2	810	2	no intervention	group process between HCP and community + community education meetings				Santoso B. From research to action: The Gunungkidul experience. Essential Drugs Monitor [internet]. 1995 [cited 2010 April 8];20:21-22. Available from: http://apps.who.int/medicinedocs/en/d/Js16517e/2.5.html	Hadiyono JE, Suryawati S, Danu SS, Sunartono, Santoso B. Interactional group discussion: results of a controlled trial using a behavioral intervention to reduce the use of injections in public health facilities. Social Science and Medicine, 1996; 42(8):1177-1183.
5100001	0	0	0	3	0	0	1	0	0	0	0	0	0	1	AFRO	South Africa	0	1	0	1997	0	1	Pre-post study with randomized controls	1	0	5. Rural only	3	3680	2	no intervention	training + pamphlet for HCP + audit with feedback + supervision + pre-packaged drugs + structured stock ordering + commodity supply + printed materials for patients				Harrison A, Karim SA, Floyd K, Lombard C, Lurie M, Ntuly N, Wilkinson D. Syndrome packets and health worker training improve sexually transmitted disease case management in rural South Africa: randomized controlled trial. AIDS, 2000; 14(17):2769-2779.
5200001	0	1	0	2	1	0	1	0	0	0	0	1	0	0	AMRO	Ecuador	1	1	0	2001.5	0	1	Pre-post study with randomized controls	1	0	4. Town +/- rural	2	1740	2	no intervention	continuous quality improvement				Hermida J, Robalino ME. Increasing compliance with maternal and child care quality standards in Ecuador. International Journal for Quality in Health Care, 2002; 14(supplement 1):25-34.
5800001	0	0	0	1	0	0	0	0	0	0	0	0	1	0	SEARO	Thailand	0	0	1	1985.5	0	1	Pre-post study with randomized controls	1	0	5. Rural only	2	830	2	no intervention	training + new HCP responsibility + community education meetings + home visits				Jintaganont P, Stoeckel J, Butaras S. The impact of an oral rehydration therapy program in southern Thailand. American Journal of Public Health, 1988; 78(10): 1302-1304.
5900001	0	1	1	1	0	0	0	0	0	0	0	1	0	0	SEARO	Nepal	0	1	0	1994.5	0	1	Pre-post study with non-randomized controls	0	0	5. Rural only	1	210	3	no intervention	training	training + supervision			Kafle KK, Shrestha AD, Karkee SB, Yadav BP, Prasad RR, Shrestha N, Das PL, Pradhan YMS, Jha TN, Jha SS, Bhatta BR. Intervention test of training and supervision on dispensing practices. Report submitted to USAID/RPM/JSI Nepal. Kathmandu, Nepal. August 1995.	Kafle KK, Shrestha N, Karkee SB, Prasad RR, Bhuju GB, Das PL. Intervention studies on rational use of drugs in public and private sector in Nepal. Nepal Medical College Journal. 2005; 7(1): 47-50.
6000001	0	1	0	1	0	0	0	0	1	0	0	0	0	0	SEARO	Nepal	0	1	0	1994.5	0	1	Pre-post study with non-randomized controls	0	0	5. Rural only	1	210	2	no intervention	supervision				Kafle KK, Shrestha AD, Karkee SB, Yadav BP, Prasad RR, Shrestha N, Das PL, Pradhan YMS, Jha TN, Jha SS, Bhatta BR. Intervention test of training and supervision on prescribing practices. Report submitted to USAID/RPM/JSI Nepal. Kathmandu, Nepal. August 1995.	Kafle KK, Pradhan YMS, Shrestha AD, Karkee SB, Das PL, Shrestha N, Prasad RR. Better primary health care delivery through strengthening the existing supervision/monitoring. Poster presented at the International Conference on Improving Use of Medicines, Chiang Mai, Thailand, 1997.	Kafle KK, Shrestha N, Karkee SB, Prasad RR, Bhuju GB, Das PL. Intervention studies on rational use of drugs in public and private sector in Nepal. Nepal Medical College Journal. 2005; 7(1): 47-50.
6100001	0	0	1	2	0	0	0	0	0	0	0	1	0	0	SEARO	Nepal	0	0	1	1996.5	0	1	Pre-post study with randomized controls	1	0	3. Urban-rural mix	1	230	4	no intervention	printed STG + poster for HCP + printed literature for HCP + benchmarking + audit with feedback	training + printed STG + poster for HCP	training + printed STG + poster for HCP + benchmarking + audit with feedback		Kafle KK, Karkee SB, Shrestha N, Prasad RR, Bhuju GB, Das PL, Shrestha AD, Ross-Degnan D. Improving private drug sellers' practices for managing common health problems in Nepal. Journal of Nepal Health Research Council. 2013; 11(24):198-204.	Kafle KK, Shrestha AD, Karkee SB, Das PL, Shrestha N, Prasad RR, Pradhan YMS, Quick JD, Ross-Degnan D, Shrestha BR, Baniya R, Adhikary R, Singh KK, Bhandari R, Lamichhane R, Lamichhane A, Upadhyaya S. Impact of action-oriented training and/or mailed print material on retailer practices: safe dispensing, correct advice, and appropriate referral for diarrhoea, ARI, and pregnancy. Unpublished report…	Kafle KK, Shrestha N, Karkee SB, Prasad RR, Bhuju GB, Das PL. Intervention studies on rational use of drugs in public and private sector in Nepal. Nepal Medical College Journal. 2005; 7(1): 47-50.
6300001	0	1	1	1	0	0	0	0	0	0	0	0	0	1	AFRO	Uganda	0	1	0	1994	0	0	Pre-post study with non-randomized controls	0	0	5. Rural only	1	180	4	no intervention	training + printed STG + benchmarking + audit with feedback + supervision	training + printed STG + audit with feedback	printed STG		Kafuko JM, Zirabamuzaale C, Bagenda D. Rational drug use in rural health units of Uganda: effect of national standard treatment guidelines on rational drug use. International Conferences on Improving Use of Medicines, Chiang Mai, Thailand, 1997. (accessed on July 20, 2006: http://mednet3.who.int/icium/icium1997/posters/2f3_text.html)
8500001	0	1	0	2	0	0	1	0	0	0	0	1	0	0	SEARO	Thailand	1	0	0	1997.5	1	1	Pre-post study with randomized controls	1	0	1. Urban +/- periurban	2	2070	2	no intervention	peer evaluation + performance reporting				Moongtui, W. Compliance with components of universal precautions guidelines: Using peer feedback program as a cue to action among health care workers in Thailand. DSN Dissertation. University of Alabama at Birmingham, 1999. 130 pages. Chair: Joan G. Turner. Order number DA9923493.	Moongtui W, Gauthier DK, Turner JG. Using peer feedback to improve handwashing and glove usage among Thai health care workers. American Journal of Infection Control, 2000;28: 365-9
9190101	0	1	0	1	1	0	1	0	0	0	0	0	1	0	AMRO	Guatemala	1	0	0	1991.5	0	1	Pre-post study with non-randomized controls	0	0	5. Rural only	2	1060	3	no intervention	training + printed STG	training + printed STG + poster for HCP + monitoring + supervision + HF infrastructure improvement			Bailey PE, Szaszdi JA, Schieber B. Analysis of the Vital Events Reporting System of the Maternal and Neonatal Health Project, Quetzaltenango, Guatemala. Technical Working Paper 3. December 1994. Working Paper prepared for USAID, Contract No. DPE 5966-Z-00-8083-00. available at: http://pdf.usaid.gov/pdf_docs/PNACE151.pdf, accessed Jan 14, 2009	MotherCare. Quetzaltenango Maternal and Neonatal Health Project. Pages 33-38. In: MotherCare, 1989-1993: country project descriptions. John Snow, Inc., USAID. September 1993. USAID Award/Agreement Number: DPE-5966-Z-00-8083-00. 57 pages.	O'Rourke K. The effect of hospital staff training on management of obstetrical patients referred by traditional birth attendants. In: MotherCare Matters Newsletter and literature review on maternal and neonatal health and nutrition, 1996;5(4):4-7.	Scheiber BA, Mejia M, Koritz S, Gonsalez C, Kwast BE. Medical audit of early neonatal deaths -- INCAP/Quetzaltenango Maternal and Neonatal Health Project. In: MotherCare Matters Newsletter and literature review on maternal and neonatal health and nutrition, 1996;5(4):7-12.	Bailey PE, Szaszdi JA, Schieber B. Analysis of the Vital Events Reporting System of the Maternal and Neonatal Health Project, Quetzaltenango, Guatemala. In: MotherCare Matters Newsletter and literature review on maternal and neonatal health and nutrition, 1996;5(4):13-22.	O'Rourke, K. The effect of hospital staff training on management of obstetrical patients referred by traditional birth attendants. International Journal of Gynecology & Obstetrics, 1995;48(Suppl):S95-S102.	Bailey PE, Szaszdi JA, Glover L. Obstetric complications: does training traditional birth attendants make a difference? Pan American Journal of Public Health, 2002;11(1):15-23.	O’Rourke K. Evaluación de un programa de capacitación de parteras tradicionales en Quetzaltenango, Guatemala. Boletín de la Oficina Sanitaria Panamericana, 1995; 119 (6): 503 - 514.	Kwast BE, Koblinsky MA. Starting maternity care programmes in developing countries to reduce maternal mortality. Contemporary Reviews in Obstetrics & Gynaecology, 1995;7(4):220-225.	Kwast BE. Building a community-based maternity program. International Journal of Gynecology & Obstetrics, 1995;48 Suppl:S67-82.	Kwast BE. Reduction of maternal and perinatal mortality in rural and peri-urban settings: what works? European Journal of Obstetrics & Gynecology and Reproductive Biology, 1996;69(1):47-53.
9190102	0	1	0	2	1	0	1	0	0	0	0	0	1	0	AMRO	Guatemala	1	0	0	1991.5	0	1	Interrupted time series with non-randomized controls	0	0	5. Rural only	2	1060	2	hospital staff only: training + printed STG + poster for HCP + monitoring + supervision + HF infrastructure improvement	training (hospital & TBA) + printed STG (hospital & TBA) + poster for HCP (hospital) + monitoring (hospital) + supervision (hospital) + HF infrastructure improvement (hospital)				Bailey PE, Szaszdi JA, Schieber B. Analysis of the Vital Events Reporting System of the Maternal and Neonatal Health Project, Quetzaltenango, Guatemala. Technical Working Paper 3. December 1994. Working Paper prepared for USAID, Contract No. DPE 5966-Z-00-8083-00. available at: http://pdf.usaid.gov/pdf_docs/PNACE151.pdf, accessed Jan 14, 2009	MotherCare. Quetzaltenango Maternal and Neonatal Health Project. Pages 33-38. In: MotherCare, 1989-1993: country project descriptions. John Snow, Inc., USAID. September 1993. USAID Award/Agreement Number: DPE-5966-Z-00-8083-00. 57 pages.	O'Rourke K. The effect of hospital staff training on management of obstetrical patients referred by traditional birth attendants. In: MotherCare Matters Newsletter and literature review on maternal and neonatal health and nutrition, 1996;5(4):4-7.	Scheiber BA, Mejia M, Koritz S, Gonsalez C, Kwast BE. Medical audit of early neonatal deaths -- INCAP/Quetzaltenango Maternal and Neonatal Health Project. In: MotherCare Matters Newsletter and literature review on maternal and neonatal health and nutrition, 1996;5(4):7-12.	Bailey PE, Szaszdi JA, Schieber B. Analysis of the Vital Events Reporting System of the Maternal and Neonatal Health Project, Quetzaltenango, Guatemala. In: MotherCare Matters Newsletter and literature review on maternal and neonatal health and nutrition, 1996;5(4):13-22.	O'Rourke, K. The effect of hospital staff training on management of obstetrical patients referred by traditional birth attendants. International Journal of Gynecology & Obstetrics, 1995;48(Suppl):S95-S102.	Bailey PE, Szaszdi JA, Glover L. Obstetric complications: does training traditional birth attendants make a difference? Pan American Journal of Public Health, 2002;11(1):15-23.	O’Rourke K. Evaluación de un programa de capacitación de parteras tradicionales en Quetzaltenango, Guatemala. Boletín de la Oficina Sanitaria Panamericana, 1995; 119 (6): 503 - 514.	Kwast BE, Koblinsky MA. Starting maternity care programmes in developing countries to reduce maternal mortality. Contemporary Reviews in Obstetrics & Gynaecology, 1995;7(4):220-225.	Kwast BE. Building a community-based maternity program. International Journal of Gynecology & Obstetrics, 1995;48 Suppl:S67-82.	Kwast BE. Reduction of maternal and perinatal mortality in rural and peri-urban settings: what works? European Journal of Obstetrics & Gynecology and Reproductive Biology, 1996;69(1):47-53.
9400001	0	1	1	0	1	0	0	0	0	0	0	0	0	0	AMRO	Peru	0	1	0	1993.5	0	0	Pre-post study with non-randomized controls	0	0	2. Periurban only	2	1690	2	no intervention	academic detailing + pamphlet for HCP + printed STG + printed recording form + community education meetings + printed materials for community + social marketing				Paredes P, Yeager BAC, Montalvo J, Arana A. Intervention trial to decrease unjustified use of pharmaceutical drugs in the treatment of childhood diarrhea, Lima, Peru. (poster presentation) International Conferences for Improved Use of Medicines, Chiang Mai, Thailand, 1997. Accessed http://archives.who.int/icium/icium1997/posters/3A2_TEXT.html on July 24, 2009.
9600001	0	0	1	0	0	0	0	1	0	0	0	1	0	0	SEARO	Thailand	0	0	1	1991	0	1	Pre-post study with non-randomized controls	0	0	3. Urban-rural mix	2	1660	2	no intervention	training + printed STG + poster + printed job aid + peer education				Podhipak A, Varavithya W, Punyaratabandhu P, Vathanophas K, Sangchai R. Impact of an educational program on the treatment practices of diarrheal diseases among pharmacists and drugsellers. Southeast Asian Journal of Tropical Medicine and Public Health, 1993;24(1):32-39.
10100001	0	0	1	0	0	0	0	1	0	0	0	1	0	0	AFRO	Kenya	0	0	1	1992	0	1	Pre-post study with non-randomized controls	0	0	3. Urban-rural mix	1	330	2	no intervention	training + pamphlet for HCP + poster for HCP + printed materials for patients				Goel P, Makhulo J, Mwangi G. Working with pharmacists in Kenya. Dialogue on Diarrhoea [Internet]. 1993 Dec - 1994 Feb [cited 2008 Dec 11]; 55:4. Appropriate Health Resources and Technologies Action Group, London, UK. Available from: http://www.diarrhoea.org/dd/pdf/dd55.pdf.	Ross Degnan D, Soumerai SB, Goel PK, Bates J, Makhulo J, Dondi N, Sutoto, Adi D, Ferraz-Tabor L, Hogan R. The impact of face-to-face educational outreach on diarrhea treatment in pharmacies. Health Policy and Planning, 1996; 11(3):308-318.	Goel PK, Ross-Degnan D, McLaughlin TJ, Soumerai SB. Influence of location and staff knowledge on quality of retail pharmacy prescribing for childhood diarrhea in Kenya. International Journal for Quality in Health Care. 1996;8(6):519-26.
10100002	0	0	1	3	0	0	0	1	0	0	0	1	0	0	SEARO	Indonesia	0	0	1	1992	0	1	Pre-post study with randomized controls	1	0	1. Urban +/- periurban	2	680	2	no intervention	training + poster for HCP + printed job aid + printed materials for patients				Ross Degnan D, Soumerai SB, Goel PK, Bates J, Makhulo J, Dondi N, Sutoto, Adi D, Ferraz-Tabor L, Hogan R. The impact of face-to-face educational outreach on diarrhea treatment in pharmacies. Health Policy and Planning, 1996; 11(3):308-318.
10200001	0	1	0	1	1	0	0	0	0	0	0	0	0	0	AMRO	Trinidad and Tobago	0	1	0	1994.5	0	1	Pre-post study with non-randomized controls	0	0	3. Urban-rural mix	3	3890	2	no intervention	training + printed STG + printed literature for HCP + HCP non-financial incentive				de Negri B, DiPrete Brown L, Hernandez O, Rosenbaum J, Roter D. Improving interpersonal communication between health care providers and clients. Quality Assurance Methodology Refinement Series. Bethesda, MD: Quality Assurance Project. Part 2: Case studies; p. 27-F-33.	de Negri B, DiPrete Brown L, Hernandez O, Rosenbaum J, Roter D. Improving interpersonal communication between health care providers and clients. Quality Assurance Methodology Refinement Series. Bethesda, MD: Quality Assurance Project. Part 1: A conceptual framework for interpersonal communication; p. 5-26.	Roter D, Rosenbaum J, de Negri B, Renaud D, DiPrete-Brown L, Hernandez O. The effects of a continuing medical education programme in interpersonal communication skills on doctor practice and patient satisfaction in Trinidad and Tobago. Medical Education, 1998; 32:181-189.
10300001	0	1	0	2	1	0	0	0	0	0	0	0	0	0	SEARO	Thailand	0	1	0	1987.5	0	1	Pre-post study with randomized controls	1	0	1. Urban +/- periurban	2	1160	2	no intervention	training + audit with feedback + peer review				Ruangkanchanasetr, S. Laboratory investigation utilization in pediatric out-patient department Ramathibodi Hospital. J Med Assoc Thai, 1993; 76(Suppl 2): 194-208.
10300002	0	1	0	2	1	0	0	0	0	0	0	0	0	0	SEARO	Thailand	0	1	0	1987.5	0	1	Pre-post study with randomized controls	1	0	1. Urban +/- periurban	2	1160	2	no intervention	training + audit with feedback				Ruangkanchanasetr, S. Laboratory investigation utilization in pediatric out-patient department Ramathibodi Hospital. J Med Assoc Thai, 1993; 76(Suppl 2): 194-208.
11300001	0	1	0	0	1	1	0	0	0	0	0	0	0	0	AFRO	Zambia	0	1	0	1991	0	1	Interrupted time series with no controls	0	1	5. Rural only	1	400	1	audit with feedback					Van der Hoek, W. Prescription audit for antibiotics in a district hospital. Tropical Doctor, April 1994;85-86.
11400001	0	0	0	1	0	0	0	0	0	0	0	0	0	1	AFRO	Kenya	1	0	0	1994	0	0	Pre-post study with non-randomized controls	0	0	6. Unclear or not stated	1	260	2	no intervention	audit with feedback				Thuo HM, Gelders SFAM. Multi-feedback approach to rational drug use: using inpatient drug use indicators as an intervention tool. Presented at International Conference on the Rational Use of Medicines (ICIUM), 1997.
12000001	0	1	0	1	1	0	0	0	1	0	0	0	0	0	SEARO	Indonesia	0	1	0	1994	0	0	Pre-post study with randomized controls	1	0	6. Unclear or not stated	2	890	2	no intervention	training + supervision				Widyastuti S, Dwiprahasto I, Andajaningsih, Bakri Z. The impact of problem-based rational drug use training on prescribing practices, cost reallocations and savings in primary care facilities. Poster presented at International Conferences on Improving Use of Medicines (ICIUM), Chiang Mai, Thailand, 1997. Available on the web at: http://mednet3.who.int/icium/icium1997/posters/2b4_text.html, access…
13500001	0	1	1	1	1	0	1	0	0	1	0	1	1	0	SEARO	India	0	1	0	2000.5	0	1	Post-only study with randomized controls	1	0	5. Rural only	1	470	2	no intervention	training + poster for HCP + printed job aid + support from community + community education meetings + home visits + printed materials for community + social marketing				Bhandari N, Mazumder S, Bahl R, Martines J, Black RE, Bhan MK, and the Infant feeding study group. An Educational Intervention to Promote Appropriate Complementary Feeding Practices and Physical Growth in Infants and Young Children in Rural Haryana, India. Journal of Nutrition, 2004; 134: 2342-2348.	Bhandari N, Mazumder S, Bahl R, Martines J, Black RE, Khan MK, and other members of the Infant Feeding Study Group. Use of multiple opportunities for improving feeding practices in under-twos within child health programmes. Health Policy and Planning, 2005;20(5):328-36.	Bhandari N, Bahl R, Mazumdar S, Martines J, Black RE, Bhan MK, and the other members of the Infant Feeding Study Group. Effect of community-based promotion of exclusive breastfeeding on diarrhoeal illness and growth: a cluster randomised controlled trial. Lancet, 2003;361(9367):1418-23.
16100001	0	0	0	3	1	0	0	0	0	0	0	0	0	0	EMRO	Iran (Islamic Republic of)	0	1	0	2002	0	1	Pre-post study with randomized controls	1	0	3. Urban-rural mix	2	1690	2	no intervention	training				Mohagheghi MA, Mosavi-Jarrahi A, Khatemi-Moghaddam M, Afhami A, Khodi S, Azemoodeh O. Community-based outpatient practice of antibiotics use in Tehran. Pharmacoepidemiology and Drug Safety, 2005; 14: 135-38.
17190101	0	1	0	2	0	0	1	0	0	0	0	1	0	0	AFRO	Zimbabwe	0	1	0	1996.5	0	1	Pre-post study with randomized controls	1	0	5. Rural only	1	670	3	no intervention	supervision on stock management (placebo)	supervision on STG			Trap B, Todd CH, Moore H, Laing R. The impact of supervision on stock management and adherence to treatment guidelines: a randomized controlled trial. Health Policy and Planning, 2001;16(3):273-280.
17300001	0	0	0	1	0	0	0	0	0	0	0	0	1	0	AFRO	Mali	0	0	1	2001.5	0	1	Post-only study with randomized controls	1	0	5. Rural only	1	250	2	no intervention	training + printed recording form + printed STG + instructions from referral HCP + community education meetings				Winch PJ, Bagayoko A, Diawara A, Kane M, Thiero F, Gilroy K, Daou Z, Berthe Z, Swedberg E. Increases in correct administration of chloroquine in the home and referral of sick children to health facilities through a community-based intervention in Bougouni District, Mali. Transactions of the Royal Society of Tropical Medicine and Hygiene, 2003;97:481-90.
21200001	0	0	0	3	0	0	1	0	0	1	0	0	0	0	AMRO	Argentina, Brazil, Cuba, Mexico	1	0	0	1990	0	1	Pre-post study with randomized controls	1	0	1. Urban +/- periurban	5	2720	2	no intervention	training + printed literature for HCP + supervision + new HF + patient education home visits + printed material for patients + patient social support person + emergency telephone line + HCP salary				Belizán JM, Barros F, Langer A, Farnot U, Victora C, Villar J. Impact of health education during pregnancy on behavior and utilization of health resources. Latin American Network for Perinatal and Reproductive Research. Am J Obstet Gynecol. 1995;173(3 Pt 1):894-9.	Villar J, Farnot U, Barros F, Victora C, Langer A, Belizan JM. A randomized trial of psychosocial support during high-risk pregnancies. The Latin American Network for Perinatal and Reproductive Research. N Engl J Med. 1992; 327(18): 1266-71. Centro Rosarino de Estudios Perinatales, Rosario, Argentina.	Langer A, Victora C, Victora M, Barros F, Farnot U, Belizan J, Villar J. The Latin American trial of psychosocial support during pregnancy: a social intervention evaluated through an experimental design. Social Science and Medicine, 1993;36(4):495-507.	Langer A, Farnot U, Garcia C, Barros F, Victora C, Belizan JM, Villar J. The Latin American trial of psychosocial support during pregnancy: effects on mother's wellbeing and satisfaction. Latin American Network For Perinatal and Reproductive Research (LANPER). Social Science and Medicine, 1996;42(11):1589-97.	Victora CG, Langer A, Barros F, Belizan J, Farnot U, Villar J. The Latin American Multicenter Trial on psychosocial support during pregnancy: methodology and baseline comparability. Latin American Network for Perinatal and Reproductive Research (LANPER). Controlled Clinical Trials, 1994;15(5):379-94.	Langer A, García C, Leis T, Reynoso S, Hernández B. El apoyo psicosocial durante el embarazo como estrategia para promover la salud del recién nacido. La Revista de Investigación Clínica. 1993; 45(4): 317 - 328.
27600001	0	1	0	1	0	0	1	0	0	0	0	0	0	0	AFRO	Mali	0	1	0	2001	0	1	Post-only study with randomized controls	1	0	4. Town +/- rural	1	240	2	no intervention	training + poster for HCP + supervision				Winch PJ, Bagayoko A, Diawara A, Kané M, Thiéro F, Gilroy K, Daou Z, Berthé Z, Swedberg E. Increases in correct administration of chloroquine in the home and referral of sick children to health facilities through a community-based intervention in Bougouni District, Mali. Transactions of the Royal Society of Tropical Medicine & Hygiene, 2003;97(5):481-490.	Gilroy K, Winch PJ, Diawara A, Swedburg E, Thiéro F, Kané M, Daou Z, Berthé Z, Bagayoko A. Impact of IMCI training and language used by provider on quality of counseling provided to parents of sick children in Bougouni District, Mali. Patient Education and Counseling, 2004;54:35-44.
28600001	0	1	0	0	0	0	0	0	1	0	0	1	0	0	SEARO	Nepal	0	1	0	1995.5	0	1	Pre-post study with non-randomized controls	0	0	5. Rural only	1	220	2	no intervention	training				Baral JP, Bhattarai S, Thapa MR, Ghimire K, Burathoki K. Effectiveness of training of basic health workers in leprosy control programme. Indian Journal of Leprosy, 1998; 70(suppl): 23S-31S.
28600002	0	0	0	0	0	0	0	0	0	0	0	0	1	0	SEARO	Nepal	0	0	1	1995.5	0	1	Pre-post study with non-randomized controls	0	0	5. Rural only	1	220	2	no intervention	training				Baral JP, Bhattarai S, Thapa MR, Ghimire K, Burathoki K. Effectiveness of training of basic health workers in leprosy control programme. Indian Journal of Leprosy, 1998; 70(supplement): 23S-31S.
28700001	0	1	1	2	1	0	1	0	1	1	0	0	0	0	AFRO	Nigeria	1	1	0	1999.5	0	1	Pre-post study with randomized controls	1	0	3. Urban-rural mix	1	270	2	no intervention	training				Bawa SB, Olumide EAA. The effect of training on the reporting of notifiable diseases among health workers in Yobe State, Nigeria. The Nigerian Postgraduate Medical Journal, 2005; 12(1):1-5.	Bawa SB, Olumide EAA, Umar US. The knowledge, attitude and practices of the reporting of notifiable diseases among health workers in Yobe State, Nigeria. African Journal of Medicine and Medical Sciences, 2003; 32(1):49-53.
30600001	0	1	0	2	1	1	0	0	0	0	0	0	0	0	WPRO	Lao People's Democratic Republic	1	1	0	1999.5	0	1	Pre-post study with randomized controls	1	0	1. Urban +/- periurban	1	280	2	no intervention	audit with feedback				Kounnavong S, Wahlstrom R, Sisounthone B, Panyanouvong A, Southammavong T. Effectiveness of feedback for improving case management of malaria, diarrhea, and pneumonia: a randomized controlled trial at provincial hospitals in Lao PDR. Paper presented at: Second International Conference on Improving Use of Medicines (ICIUM); March 30 - April 2, 2004; Chiang Mai, Thailand. [cited April 11, 2010]. Av…	Wahlstrom R, Kounnavong S, Sisounthone B, Phanyanouvong A, Southammavong T, Eriksson B, Tomson G. Effectiveness of feedback for improving case management of malaria, diarrhoea and pneumonia-a randomized controlled trial at provincial hospitals in Lao PDR. Tropical Medicine and International Health, 2003;8(10):901-909
30800001	0	1	0	1	0	0	0	0	0	0	0	0	0	1	SEARO	Thailand	1	1	0	2001.5	0	0	Interrupted time series with no controls	0	1	4. Town +/- rural	2	1900	1	social health insurance					Kanjanarat P, Impact of the 30-Baht health insurance policy on hospital drug utalization in Thailand. (PhD Dissertation). University of Florida. Chair: Almut G. Winterstein. 2005. 192 pages.
33600001	0	0	0	0	0	0	0	0	1	0	0	0	0	0	AMRO	Mexico	0	0	1	2000.5	0	1	Pre-post study with non-randomized controls	0	0	1. Urban +/- periurban	3	6180	2	no intervention	training				Arreola-Risa C, Mock C, Herrera-Escamilla AJ, Contreras I, Vargas J. Costeffectiveness and benefit of alternatives to improve training for prehospital trauma care in Mexico. Prehospital and Disaster Medicine, 2004;19(4):318-325.	Arreola-Risa C, Mock CN, Lojero-Wheatly L, de la Cruz O, Garcia C, Canavati-Ayub F, Jurkovich GJ. Low-cost Improvements in Prehospital Trauma Care in a Latin American City. The Journal of Trauma: Injury, Infection, and Critical Care, 2000; 48(1): 119-124.	Arreola-Risa C, Mock CN, Lojero-Wheatly L, de la Cruz O, Garcia C, Canavati-Ayub F, Jurkovich GJ. Low-cost Improvements in Prehospital Trauma Care in a Latin American City. The Journal of Trauma: Injury, Infection, and Critical Care, 2000; 48(1): 119-124.
36400001	1	0	0	3	1	0	1	0	0	0	0	0	0	0	SEARO	Thailand	1	0	0	1977	0	1	Post-only study with randomized controls	1	0	5. Rural only	2	450	2	no intervention	training				Dusitsin N, Varakamin S, Ningsanon P, Chalapati S, Boonsiri B, Gray RH. Post-partum tubal ligation by nurse-midwives and doctors in Thailand. Lancet, 1980;1(8169):638-639.
39300001	0	1	0	2	0	0	1	0	0	0	0	0	0	0	WPRO	China	1	1	0	2000.5	1	1	Pre-post study with randomized controls	1	0	1. Urban +/- periurban	2	1000	2	no intervention	training				Huang J, Jiang D, Wang X, Liu Y, Fennie K, Burgess J, Williams AB. Changing knowledge , behavior, and practice related to universal precautions among hospital nurses in China. The Journal of Continuing Education in Nursing, 2002; 33(5):217-224.
42600001	0	1	0	2	1	0	0	0	0	0	0	0	0	0	AMRO	Argentina, Brazil, Cuba, Guatemala, Mexico	1	0	0	1999	0	1	Pre-post study with randomized controls	1	0	1. Urban +/- periurban	5	4130	2	no intervention	printed STG + second opinion				Althabe F, Belizan JM, Villar J, Alexander S, Bergel E, Ramos S, Romero M, Donner A, Lindmark G, Langer A, Farnot U, Cecatti JG, Carroli G, Kestler E, for the Latin American Caesarean Section Study Group. Mandatory second opinion to reduce rates of unnecessary caesarean sections in Latin America: a cluster randomised controlled trial. Lancet, 2004;363:1934-40.
44100001	0	1	0	0	0	0	0	0	0	0	0	0	0	1	WPRO	China	1	0	0	1997	0	1	Pre-post study with non-randomized controls	0	0	1. Urban +/- periurban	2	750	2	no intervention	essential drug list + enterprise-based health insurance				Meng Q, Rehnberg C, Zhuang N, Bian Y, Tomson G, Tang S. The impact of urban health insurance reform on hospital charges: A case study from two cities in China. Health Policy, 2004; 68:197-209.
46600001	0	1	0	0	0	0	1	0	0	0	0	0	0	0	EURO	Turkey	1	0	0	1991	0	1	Pre-post study with non-randomized controls	0	0	1. Urban +/- periurban	3	2590	2	no intervention	training				Oz F. Impact of training on empathetic communication skills and tendency of nurses. Clinical Excellence for Nurse Practitioners, 2001; 5(1): 44-51.
47600001	0	0	1	2	0	0	0	1	0	0	0	1	0	0	SEARO	Thailand	0	0	1	2000.5	0	1	Pre-post study with randomized controls	1	0	1. Urban +/- periurban	2	1900	2	no intervention	training + printed STG + supervision				Ratanajamit C, Chongsuvivatwong V, Geater AF. A randomized controlled educational intervention on emergency contraception among drugstore personnel in southern Thailand. J Am Med Womens Assoc. 2002; 57(4): 196-9, 207.
48400001	0	1	0	1	1	0	0	0	1	0	0	1	1	0	EMRO	Pakistan	0	1	0	2000	0	1	Pre-post study with non-randomized controls	0	0	5. Rural only	1	470	2	no intervention	training + supervision				Ramarao S, Mir AM. Transforming relationships in Pakistani villages. Quality / Calidad / Qualité. 2004; 15: 20-34.	Sathar Z, Jain A, Ramarao S, ul Haque M, Kim J. Introducing client-centered reproductive health services in a Pakistani setting. Studies in Family Planning. 2005; 36(3): 221-234.
50500001	0	1	1	0	1	0	0	0	0	0	0	0	0	0	SEARO	Thailand	1	0	0	1996	0	1	Interrupted time series with no controls	0	1	1. Urban +/- periurban	2	2980	1	printed STG + audit with feedback + second opinion					Suwanrath-Kengpol C, Pinjaroen S, Krisanapan O, Petmanee P. Effect of a clinical practice guideline on physician compliance. International Journal of Quality in Health Care, 2004;16(4):327-332.
50800001	0	1	0	0	0	0	1	0	0	0	0	0	0	0	AFRO	South Africa	1	1	0	1994.5	0	1	Pre-post study with non-randomized controls	0	0	4. Town +/- rural	3	3740	2	no intervention	training + self-study materials for HCP + supervision + performance-based financial incentive + performance-based non-financial incentive				Theron, GB. Effect of the Maternal Care Manual of the Perinatal Education Programme on the abilitiy of midwives to interpret antenatal cards and partograms. Journal of Perinatology, 1999;19(6):432-435.	Theron, GB. The effect of the Maternal Care Manual of the Perinatal Education Programme on the attitude of midwives towards their work. Curationis, 1999;22(4):63-8.	Theron, GB. Improved cognitive knowledge of midwives practising in the Eastern Cape Province of the Republic of South Africa through the study of a self-education manual. Midwifery, 1999;15(2):66-71.	Theron, GB. Improved practical skills of midwives practicing in the Eastern Cape Province of the Republic of South Africa through the study of a self-education manual. Journal of Perinatology, 2000;20(3):184-188.	Theron, GB. Effect of the Maternal Care Manual from the Perinatal Education Programme on the quality of antenatal and intrapartum care rendered by midwives. South African Medical Journal, 1999;89:336-42.	Woods DL. An innovative programme for training in maternal and newborn care. Seminars in Neonatology, 1999;4(3):209-216.
53400001	0	1	0	1	0	0	1	0	0	0	0	0	0	0	AFRO	South Africa	1	1	0	2003	0	1	Pre-post study with non-randomized controls	0	0	5. Rural only	3	2840	4	no intervention	supervision by supervisors trained with handbook	management reorganization + supervision by supervisors trained with modified matrix model	continuous quality improvement + supervision by supervisors trained with Centre for Health and Social Studies model + support from community		Uys LR, Minnaar A, Simpson B, Reid S. The effect of two models of supervision on selected outcomes. Journal of Nursing Scholarship. 2005;37(3):282-8.
60100001	0	0	1	0	0	0	0	0	0	0	0	1	0	0	AFRO	Kenya	0	0	1	1998.5	0	1	Pre-post study with non-randomized controls	0	0	5. Rural only	1	440	2	no intervention	training + printed STG + monitoring + public-private partnership + accreditation				Marsh VM. Implementation and evaluation of a shopkeeper training programme to optimise the home use of shop-bought antimalarial drugs for uncomplicated fevers in coastal Kenya. Department for International Development, UK. Final report 1 February 2002. Project No.: R7179.	Antimalarial Drug Retailer Training Programme: A manual for training drug retailers on over-the-counter drugs for childhood fevers. Kenya; 2001. KEMRI Wellcome Trust.	Marsh VM, Mutemi WM, Willetts A, Bayah K, Were S, Ross A, Marsh K. Improving malaria home treatment by training drug retailers in rural Kenya. Tropical Medicine and International Health. 2004; 9(4): 451-460.	Goodman CA, Mutemi WM, Baya EK, Willetts A, Marsh V. The cost-effectiveness of improving malaria home management: shopkeeper training in rural Kenya. Health Policy and Planning. 2006; 21(4): 275-288.
60400001	0	1	0	1	0	0	0	0	1	0	0	0	0	0	AFRO	Ghana	0	1	0	1998	0	1	Post-only study with randomized controls	1	0	6. Unclear or not stated	1	400	2	no intervention	pre-packaged drugs + packaging fee				Yeboah-Antwi K, Gyapong JO, Asare IK, Barnish G, Evans DB, Adjei S. Impact of prepackaging antimalarial drugs on cost to patients and compliance with treatment. Bulletin of the World Health Organization, 2001;79(5):394-399.
60500001	0	0	1	1	0	1	1	0	0	0	0	1	0	0	AFRO	Uganda	0	0	1	2000.5	0	1	Pre-post study with non-randomized controls	0	0	1. Urban +/- periurban	1	240	2	no intervention	training + pamphlet for HCP + printed STG + poster for HCP + printed materials for patients				Tumwikirize WA, Ekwaru JP, Mohammed K, Ogwal-Okeng JW, Aupont O. Impact of a face-to-face educational intervention on improving the management of ARI in private pharmacies and drug shops in Uganda. Presented at: The Second International Conference on Improving Use of Medicines (ICIUM) 2004; 2004 March 30 - April 2 [cited 2010 April 9]; Chiang Mai, Thailand. Available from: http://www.icium.org/ic…	Tumwikirize WA, Ekwaru PJ, Mohammed K, Ogwal-Okeng JW, Aupont O. Impact of a face-to-face educational intervention on improving the management of acute respiratory infections in private pharmacies and drug shops in Uganda. East African Medical Journal. 2004; 81(2 Suppl): S25-S32.	Tumwikirize WA, Ekwaru PJ, Mohammed K, Ogwal-Okeng JW, Aupont O. Management of acute respiratory infections in drug shops and private pharmacies in Uganda: a study of counter attendants' knowledge and reported behaviour. East African Medical Journal. 2004; 81(2 Suppl): S33-S40.
60600001	0	1	0	1	0	0	0	0	0	0	0	0	0	1	WPRO	China	1	0	0	1996	0	1	Pre-post study with non-randomized controls	0	0	1. Urban +/- periurban	2	660	2	no intervention	HF global budget + removal of fee-for-service reimbursement system + performance-based financial incentive for HF				Yip W, Eggleston K. Addressing government and market failures with payment incentives: hospital reimbursement reform in Hainan, China. Social Science and Medicine. 2004; 58(2): 267-277.	Yip W, Eggleston K. Provider payment reform in China: the case of hospital reimbursement in Hainan province. Health Economics. 2001; 10(4): 325-339.
61900001	0	1	0	0	1	0	0	0	0	0	0	0	0	0	AFRO	South Africa	0	1	0	2002.5	0	1	Pre-post study with non-randomized controls	0	0	1. Urban +/- periurban	3	2840	2	no intervention	training + printed recording form + process change to improve case management				van Zyl DG, Rheeder P. Physician education programme improves quality of diabetes care. South African Medical Journal. 2004; 94(6): 455-459.
62100001	0	1	0	2	0	0	1	0	0	0	0	0	0	0	SEARO	Thailand	0	1	0	2001	0	1	Pre-post study with randomized controls	1	0	5. Rural only	2	1900	2	no intervention	training + printed STG + supervision				Pagaiya N, Garner P. Primary care nurses using guidelines in Thailand: a randomized controlled trial. Tropical Medicine and International Health, 2005;10(5):471-477.
63000001	0	0	1	0	1	0	0	0	0	0	0	0	0	0	AFRO	Uganda	0	1	0	2001	0	1	Pre-post study with non-randomized controls	0	0	1. Urban +/- periurban	1	240	2	no intervention	training + printed STG + poster for HCP + audit with feedback + problem solving meetings				Obua C, Ogwal-Okeng JW, Waako P, Aupont O, Ross-Degnan D. Impact of an educational intervention to improve prescribing by private physicians in Uganda. East African Medical Journal. 2004 Feb;Suppl: S17-S24.
63100001	0	1	0	0	1	1	1	0	0	0	0	1	0	0	AFRO	Zambia	0	1	0	1994.5	1	1	Pre-post study with non-randomized controls	0	0	1. Urban +/- periurban	1	350	2	no intervention	training				Faxelid E, Ahlberg M, Freudenthal S, Ndulo J, Krantz I. Quality of STD care in Zambia. Impact of training in STD management. International Journal for Quality in Health Care. 1997; 9(5): 361-366
67100001	0	1	0	3	0	0	1	0	1	0	0	1	0	0	AMRO	Brazil	0	1	0	1996	0	1	Pre-post study with randomized controls	1	0	1. Urban +/- periurban	2	4460	2	no intervention	training				Rea MF, Venancio SI, Martines JC, Savage F. Counselling on breastfeeding: assessing knowledge and skills. Bulletin of the World Health Organization, 1999; 77(6): 492-498.
67200001	0	0	0	2	0	0	1	0	0	0	0	0	0	0	AFRO	South Africa	0	1	0	1997	0	1	Pre-post study with randomized controls	1	0	6. Unclear or not stated	3	3680	2	no intervention	training				Meyer JC, Summers RS, Moller H. Randomized, controlled trial of prescribing training in a South African province. Medical Education, 2001(9); 35: 833-840.
68390101	0	1	0	1	1	0	1	0	0	0	0	0	0	0	WPRO	Philippines	0	1	0	1997	0	1	Pre-post study with randomized controls	1	0	5. Rural only	2	1230	2	no intervention	in-service training + supervision				Costello M, Lacuesta M, RamaRao S, Jain A. A client-centered approach to family planning: the Davao Project. Studies in Family Planning. 2001; 32(4):302-14.	Jain A, RamaRao S, Kim J, Costello M. Evaluation of an intervention to improve quality of care in family planning programme in the Philippines. Journal of Biosocial Science. 2012; 44(1):27-41.
68800001	0	1	1	0	1	0	1	0	0	0	0	0	0	0	SEARO	Indonesia	0	1	0	1997	1	1	Pre-post study with non-randomized controls	0	0	1. Urban +/- periurban	2	1110	2	no intervention	academic detailing + poster for HCP + printed job aid				Mukti AG, Treloar C, Suprawimbarti, Asdie AH, D'Este K, Higginbotham N, Heller R. A universal precautions education intervention for health workers in Sardjito and Pku Hospital, Indonesia. Southeast Asia Journal of Tropical Medicine and Public Health. 2000; 31(2): 405-411.
68900001	0	1	0	0	1	0	1	0	0	0	0	0	0	0	SEARO	Thailand	0	1	0	1997.5	1	1	Pre-post study with non-randomized controls	0	0	5. Rural only	2	2070	2	no intervention	training				Lueveswanij S, Nittayananta W, Robison VA. Changing knowledge, attitudes, and practices of Thai oral health personnel with regard to AIDS: an evaluation of an educational intervention. Community Dental Health. 2000; 17:165-171.
69200001	0	1	1	2	0	0	0	0	0	0	0	0	0	1	AMRO	Peru	0	1	0	1997.5	0	1	Pre-post study with randomized controls	1	0	3. Urban-rural mix	2	2110	3	no intervention	training (6 modules)	training (8 modules)			Johnson KW, Young LC, Bryant D, Suresh G, Bettler RF (Pacific Institute for Research and Evaluation- Louisville Center), Berbaum ML (Health Research and Policy Centers, University of Illinois at Chicago). The Daytop drug-free treatment training evaluation. Research Monograph. Washington DC. Bureau for International Narcotics and Law Enforcement Affairs, Department of State. July 2000. 77p.	Johnson KW, Young LC, Suresh G, Berbaum ML. Drug abuse treatment training in Peru. A social policy experiment. Evaluation Review. 2002; 26(5): 480-519
77200001	0	1	1	2	1	0	1	1	0	0	0	1	0	0	WPRO	Philippines	1	1	0	1990	1	1	Pre-post study with randomized controls	1	0	1. Urban +/- periurban	2	720	2	no intervention	training + pamphlet for HCP + poster for HCP				Santana RT, Monzon OT, Mandel J, Hall TL, Hearst N. AIDS education for hospital workers in Manila: effects on knowledge, attitudes, and infection control practices. AIDS, 1992; 6(11): 1359-1363.
99900001	0	0	1	2	0	0	0	1	0	0	0	1	0	0	AMRO	Peru	0	0	1	1995.5	1	1	Post-only study with randomized controls	1	0	1. Urban +/- periurban	2	2080	2	no intervention	training + printed STG + poster for HCP and patient + printed material for patients				Garcia PJ, Gotuzzo E, Hughes JP, Holmes KK. Syndromic management of STDs in pharmacies: evaluation and randomised intervention trial. Sexually Transmitted Infections. 1998;74 Suppl 1:S153-8.
100300001	0	0	0	2	0	0	1	0	0	0	0	0	0	0	AFRO	Togo	0	1	0	1991.5	0	1	Interrupted time series with randomized controls	1	0	3. Urban-rural mix	1	410	2	no intervention	training + supervision + one-on-one patient education meetings				Huntington D, Apologan A. The integration of family planning and childhood immunization services in Togo. Studies in Family Planning, 1994; 25(3): 176-183.
102000001	0	1	1	0	0	0	0	0	0	0	0	0	0	1	AFRO	Rwanda	1	1	0	2002.5	0	1	Pre-post study with non-randomized controls	0	0	5. Rural only	1	200	3	no intervention	continuous quality improvement + decentralized management of HF + contracting-in + community outreach + performance-based financial incentive to HF + mosquito bednets for community	continuous quality improvement + decentralized management of HF + contracting + consumer ratings of HCPs + performance-based financial incentive for HF + non-performance-based financial incentive for HF + mosquito bednets for community			Soeters R, Musango L, Meessen B. Comparison of two output based schemes in Butare and Cyangugu provinces with two control provinces in Rwanda. Final Version. Washington D.C.: World Bank and Ministry of Health, Rwanda; 2005. 45p. Global Partnership on Output-Based Aid (GPOBA).	Johannes L, Mullen P, Okwero P, Schneidman M. Performance-based contracting in health. The experience of three projects in Africa. OBApproaches. Note Number 19. April 2008. Available at: http://www.gpoba.org/docs/OBApproaches19_Africa_Health.pdf. Internet accessed: December 16, 2008.	Rusa L, Schneidman M , Fritsche G, Musango L. Performance incentives for global health: potential and pitfalls. Eichler R, Levine R, and the Performance-Based Incentives Working Group Rwanda: Versa Press: East Peoria, Illinois; 2009. Chapter 10, Rwanda: Performance-based financing in the public sector; p 189-214. Available at: http://www.cgdev.org/doc/books/PBI/06_CGD_Eichler_Levine-Ch10.pdf. Acc…	Meessen B, Musango L, Soeters R. Comparison of two output based schemes in Butare and Cyangugu provinces. Presentation given at GPOBA Trust Fund, in support of PRSC II, Kigali, October 12, 2005. Slides 1-23. Available at: http://www.devpartners.gov.rw/docs/Coordination%20Structures/Clusters/Health%20Sector/index.php?dir=Minutes%2F2005.10.11%2Fannexes%2F&download=PresentationGPOBAstudy+V210905.ppt…	Meessen B, Musango L, Kashala JP, Lemlin J. Reviewing institutions of rural health centres: the Performance Initiative in Butare, Rwanda. Tropical Medicine and International Health. 2006; 11(8):1303-1317.	Meessen B, Kashala JP, Musango L. Output-based payment to boost staff productivity in public health centres: contracting in Kabutare district, Rwanda. Bulletin of the World Health Organization. 2007; 85(2):108-115.	Soeters R, Habineza C, Peerenboom PB. Performance-based financing and changing the district health system: experience from Rwanda. Bulletin of the World Health Organization. 2006; 84(11): 884-889.
103400001	0	1	0	0	1	0	0	0	0	0	0	0	0	0	WPRO	China	1	0	0	2000.5	0	1	Pre-post study with non-randomized controls	0	0	1. Urban +/- periurban	2	1000	2	no intervention	training + printed STG + monitoring + supervision				Wang Y, Wang L, Xu Y, Wang S, Wang J, Jiang P, Li F, Shi H, Wang H, Zhang J, Chen L, Liu J, Wang Q. Study on intervention and comparison of rational use of antibiotics on perioperative period of clean incision and clean-defiled incision. Zhonghua Liu Xing Bing Xue Za Zhi, 2002;23(4):301-3.
104800001	0	1	0	3	1	0	1	0	0	0	0	0	0	0	AMRO	Argentina, Uruguay	1	0	0	2004	0	1	Pre-post study with randomized controls	1	0	1. Urban +/- periurban	3	3870	3	no intervention	training + academic detailing + printed recording form + printed STG + poster for HCP + printed job aid + team-based problem solving + audit with feedback + group process + electronic literature for HCP				Althabe F, Buekens P, Bergel E, Belizán JM, Campbell MK, Moss N, Hartwell T, Wright LL, for the Guidelines Trial Group. A behavioral intervention to improve obstetrical care. New England Journal of Medicine, 2008;358(18):1929-40.
105500001	0	0	1	3	0	0	0	1	0	0	0	1	0	0	WPRO	Lao People's Democratic Republic	0	0	1	1998	0	1	Pre-post study with randomized controls	1	0	3. Urban-rural mix	1	300	2	no intervention	supervision				Syhakhang, L. The quality of private pharmacy services in a province of Lao PDR: perceptions, practices and regulatory enforcements. Doctor's Thesis from Karolinska Institutet, Division of International Health (IHCAR), Department of Public Health Sciences, 2002; Available at: http://diss.kib.ki.se/2002/91-7349-357-0/thesis.pdf. Accessed January 29, 2010.	Stenson B, Syhakhang L, Lundborg CS, Eriksson B, Tomson G. Private Pharmacy Practice and Regulation: A Randomized Trial in Lao P.D.R. International Journal of Technology Assessment in Health Care, 2001; 17(4): 579-589.
108100001	0	0	0	1	0	0	0	0	0	0	1	0	0	0	WPRO	China	0	0	1	2000.5	1	1	Pre-post study with randomized controls	1	0	1. Urban +/- periurban	2	1000	2	no intervention	training				Wang H, Fennie K, He G, Burgess J, Williams AB. A training programme for prevention of occupational exposure to bloodborne pathogens: impact on knowledge, behaviour and incidence of needle stick injuries among student nurses in Changsha, People's Republic of China. Journal of Advanced Nursing, 2003; 41(2): 187-194.
108200001	0	1	0	2	1	0	1	0	0	0	0	0	0	1	AFRO	South Africa	1	1	0	1999	0	1	Post-only study with randomized controls	1	0	3. Urban-rural mix	3	3150	2	no intervention	continuous quality improvement + accreditation				Salmon JW, Heavens J, Lombard C, and Tavrow P with foreword by Heiby, JR, and commentaries by Whittaker S, Muller M, Keegan M, and Rooney AL. 2003. The Impact of Accreditation on the Quality of Hospital Care: KwaZulu-Natal Province, Republic of South Africa. Operations Research Results2(17). Bethesda, MD: Published for the U.S. Agency for International Development (USAID) by the Quality Assurance…	Whittaker S. Facilitating accreditation: the South African experience. QA Brief 2001 Spring, 9(1): 21-24. available at: http://www.qaproject.org/pubs/PDFs/engv9n1.pdf, accessed Mar 9, 2010.	Quality Assurance Project. OPERATIONS RESEARCH SUMMARY. A Randomized Controlled Trial of a Hospital Accreditation Program with Commentaries and Foreword: South Africa. Available at: http://www.qaproject.org/pubs/PDFs/ORS/South%20Africa.%20RCT%20of%20Hospital%20Accreditation.Summary.pdf, accessed Mar 9, 2010.	Whittaker S, Green-Thompson RW, McCusker I, Nyembezi B. Status of a health care quality review programme in South Africa. International Journal for Quality in Health Care. 2000;12(3):247-50.
110100001	0	0	1	1	0	0	0	0	0	0	0	1	0	0	AFRO	Ghana	0	0	1	2004	0	0	Pre-post study with non-randomized controls	0	0	3. Urban-rural mix	1	390	2	no intervention	training + monitoring + supervision + manager training + franchising				Idun J, Bruce E, Mensah D, Staley R, Taylor M, Eghan K. CAREshop essential medicines franchise: impact on malaria management in drug supply outlets. Poster session presented at: Strategies for Enhancing Access to Medicines Conference on Targeting Improved Access to Essential Medicines; June 20-22, 2005; Accra, Ghana. Accessed from internet: June 10, 2008; Available from: http://www.msh.org/SEAM/c…	Bruce E. Training of chemical sellers - the CareShop approach. Paper presented at: Strategies for Enhancing Access to Medicines Conference on Targeting Improved Access to Essential Medicines June 20-22, 2005; Accra, Ghana. Accessed from internet: Jan 5, 2009; Available from: http://www.msh.org/SEAM/conference2005/pdf/Day1/15_Tr01_Egbert_pres.pdf
110700001	0	0	1	1	0	0	0	1	0	0	0	1	0	0	AMRO	Peru	0	0	1	1998.5	1	1	Post-only study with randomized controls	1	0	1. Urban +/- periurban	2	1990	2	training on diarrhea (placebo)	training on STD + newsletter for HCP + printed STG + poster for HCP + supervision + commodity supply + printed materials for patients + social marketing + accreditation + referral network between physicians and pharmacies				Adams EJ, Garcia PJ, Garnett GP, Edmunds WJ, Holmes KK.The cost-effectiveness of syndromic management in pharmacies in Lima, Peru. Sexually Transmitted Diseases. 2003 May; 30(5): 379-387	Garcia P, Hughes J, Carcamo C, Holmes KK. Training pharmacy workers in recognition, management, and prevention of STDs: district-randomized controlled trial. Bulletin of the World Health Organization. 2003;81(11):806-814
110700002	0	0	1	3	0	0	0	1	0	0	0	1	0	0	AMRO	Peru	0	0	1	1998.5	1	1	Post-only study with randomized controls	1	0	1. Urban +/- periurban	2	1990	2	training on diarrhea (placebo)	training on STD + newsletter for HCP + printed STG + poster for HCP + supervision + commodity supply + printed materials for patients + social marketing + accreditation + referral network between physicians and pharmacies				Adams EJ, Garcia PJ, Garnett GP, Edmunds WJ, Holmes KK.The cost-effectiveness of syndromic management in pharmacies in Lima, Peru. Sexually Transmitted Diseases. 2003 May;30(5):379-387	Garcia P, Hughes J, Carcamo C, Holmes KK. Training pharmacy workers in recognition, management, and prevention of STDs: district-randomized controlled trial. Bulletin of the World Health Organization. 2003;81(11):806-814
111700001	0	0	0	1	0	0	0	0	0	0	0	0	1	0	AFRO	Ghana	0	0	1	1997	1	0	Pre-post study with non-randomized controls	0	0	3. Urban-rural mix	1	400	2	no intervention	supervision				Combary P, Newman C, Glover K, Muhawenimana A, Janssens M, Babalola S, Fort A, Henry R. Technical Report 7: Study of the effects of technical supervision training on CBD supervisors’ performance in seven regions of Ghana. Chapel Hill (NC): INTRAH (US); 1999 Jan. 89 p. Contract No.: CCP-3072-C-00-5005-00.
114300003	0	1	0	1	1	0	0	0	0	0	0	0	0	0	EURO	Poland	1	1	0	1996	0	0	Interrupted time series with no controls	0	1	1. Urban +/- periurban	3	3760	1	continuous quality improvement					Quality Assurance Methodology Refinement Series: Improving quality of care in eight Polish hospitals. Bethesda, Maryland: The Quality Assurance Project / The National Center for Quality Assessment, Poland; 1997; 50 p.
114500001	0	1	0	0	1	0	1	0	0	0	0	0	0	0	EMRO	Egypt	1	0	0	1994	0	1	Interrupted time series with no controls	0	1	1. Urban +/- periurban	2	830	1	training + supervision + equipment					Huntington D, Hassan EO, Attallah N, Toubia N, Naguib M, Nawar L. Improving the medical care and counseling of postabortion patients in Egypt. Studies in Family Planning. 1995; 26(6): 350-362.
115000001	0	1	0	2	1	0	1	0	0	1	0	1	1	0	AMRO	Guatemala	0	1	0	2000	0	0	Interrupted time series with randomized controls	1	0	3. Urban-rural mix	2	1730	2	no intervention	training + printed STG + printed job aid + supervision + printed materials for community				Jacobs E, Brambila C, Vernon R. Reproductive health care in the postnatal period in Guatemala. Population Council. August 5, 2002.
115200001	0	1	0	0	1	0	0	0	0	1	0	0	0	0	AMRO	Guatemala	0	1	0	2001.5	0	0	Interrupted time series with no controls	0	1	1. Urban +/- periurban	2	1680	1	training + printed recording form + printed STG + poster for HCP + printed job aid + supervision + printed materials for patients					León FR, Brambila C, de la Cruz M, Bratt J, Gutiérrez G, Dávila V, Bonatto C, Ríos A. Effects of IGSS’ Job Aids-Assisted Balanced Counseling Algorithms on quality of care and client outcomes. 2003[cited 2012 Feb 13]. 64p.The study was funded by the U.S. Agency for International Development under the terms of Cooperative Agreement No.: HRN-A-00-98-00012-00 and In-house Project No.: 8002 13052. Ava…
116900001	0	0	1	1	0	1	1	0	1	0	0	0	0	0	AFRO	United Republic of Tanzania	0	1	0	1998.5	1	0	Interrupted time series with non-randomized controls	0	0	6. Unclear or not stated	1	280	2	no intervention	training + printed literature for HCPs + supervision				Kogi-Makau W, Tibaijuka GM, Mtawali G, Mapunda R. The Tanzania family planning training program: the impact of an innovative training strategy on reproductive and child health service performance on health attendants in Tanzania. Mason, Jr. RF, editor. Chapel Hill, North Carolina: Intrah, PRIME II Project. November 2001; 61p. Basic funding provided by the Center for Population, Health and Nutriti…
118600001	0	1	0	3	1	0	1	0	0	1	0	0	0	0	EMRO	Egypt	0	1	0	2001.5	0	1	Interrupted time series with randomized controls	1	0	3. Urban-rural mix	2	1410	2	no intervention	training + printed STG + supervision + continuous quality improvement + self-assessment + group process + printed materials for patients + performance-based non-financial incentive				Nawar L, Kharboush I (Frontiers in Reproductive Health Program), Ibrahim MA, Makhlouf (Cairo Demographic Center), Adamchak S (Frontiers in Reproductive Health Program Family Health International). Impact of improved client-provider interaction on women's achievement of fertility goals in Egypt. US Agency for International Development. December 2004 [cited 28 February, 2011]. 45p. Cooperative Agre…	Social Planning, Analysis and Administration Consultants (SPAAC).Impact of improved client-provider interaction on women’s achievement of fertility goals, summary of the intervention. FRONTIERS Report. Washington, DC: Population Council, October 2002. 12p. US Agency for International Development. Cooperative Agreement No.: HRN-A-00-98-00012-00, Sub-project No.: 5800.13038.	Social Planning, Analysis and Administration Consultants (SPAAC).Impact of improved client-provider interaction on women’s achievement of fertility goals, summary of key findings. FRONTIERS Report. Washington, DC: Population Council. October 2002. 14p. US Agency for International Development. Cooperative Agreement No.: HRN-A-00-98-00012-00, Sub-project No.: 5800.13038.	Abdel-Tawab N, Rao SR. Do improvements in client–provider interaction increase contraceptive continuation? Unraveling the puzzle. Patient Education and Counseling. 2010;81:381-387.
119100001	0	1	1	0	1	0	1	0	0	0	0	0	0	0	AMRO	Dominican Republic	0	1	0	1999.5	1	0	Pre-post study with non-randomized controls	0	0	3. Urban-rural mix	2	2600	3	no intervention	pamphlet for HCP + printed STG + poster for HCP and patient + grp process + drug supply + med info mgmt system + printed materials for patients + redress mechanism	training + pamphlet HCP + printed STG + poster HCP & patient + supervision + grp process + drug supply + med info mgmt system + printed materials for patients + redress mechanism			Luoma M, Jaskiewicz W, McCaffery J, Catotti DN. Dominican Republic performance improvement project evaluation. Chapel Hill, North Carolina: INTRAH. January, 2000. 124p. Basic funding provided by the United States Agency for International Development. Contract No.: CCP-C-00-95-0005-00	Padilla MB, Fort A. Results of the second follow-up study of the Dominican Republic performance improvement project evaluation. Chapel Hill, North Carolina: Intrah, PRIME II Project. November, 2001. 35p. Basic funding provided by the Center for Population, Health and Nutrition, Global Bureau, United States Agency for International Development. Technical Report No.:28. Grant No.: HRN-A-00-99-00022…	Catotti DN. Improving the quality and availability of reproductive health services: humanized care in the Dominican Social Security Institute: a prime performance improvement project. PRIME Fact Sheet. Chapel Hill, North Carolina: intrah. 1- 4.
120700001	0	1	0	2	0	1	1	0	0	0	0	0	0	0	AFRO	Kenya	0	1	0	1999	0	0	Pre-post study with randomized controls	1	0	5. Rural only	1	440	2	no intervention	team-based problem solving				Tavrow P, Malianga L, Kariuki M. Using problem-solving teams to improve compliance with IMCI guidelines in Kenya. Bethesda (MD): Quality Assurance Project (US); 2004. 13 p. Operations Research Report. Published for the U.S. Agency for International Development (USAID).
123400001	0	1	0	0	0	0	1	0	1	0	0	0	0	0	SEARO	Nepal	0	1	0	1997.5	0	1	Pre-post study with non-randomized controls	0	0	5. Rural only	1	220	2	no intervention	drug supply + community education meetings + printed materials for community + fee per drug item unit				Holloway KA, Karkee S, Tamang A, Gurung YB, Pradhan R, Reeves BC. The effect of user fees on prescribing quality in rural Nepal: two controlled pre-post studies to compare a fee per drug unit vs. a fee per drug item. Tropical Medicine and International Health. 2008;13(4):541-547
124100001	0	1	0	0	1	0	1	0	0	1	0	0	0	0	AMRO	Nicaragua	0	1	0	2000.5	0	0	Interrupted time series with no controls	0	1	6. Unclear or not stated	1	970	1	continuous quality improvement					Lin YS, Hermida J, Hernandez F, Nunez O, Urbina L. Using quality assessment to improve maternal care in Nicaragua. Quality Assurance Project Case Study. Bethesda (MD): Quality Assurance Project (US); 2003 May. 23 p. Published for U.S. Agency for International Development. Contract No: HRN-C-00-96-90013.
132600001	0	1	0	0	0	0	0	0	1	0	0	0	0	0	SEARO	Nepal	0	1	0	2000.5	0	1	Pre-post study with randomized controls	1	0	5. Rural only	1	240	3	no intervention	training + printed STG + poster for HCP + printed literature for HCP	training + printed STG + poster for HCP + printed literature for HCP + self-assessment with group process			Kafle KK, Shrestha AD, Shrestha N, Prasad RR, Das PL, Bhuju GB. Test of Strategies for Implementing STS in Improving Use of Drugs. INRUD, Nepal; New Baneswore, Kathmandu, Nepal; March, 2001	Kafle KK, Shrestha AD, Shrestha N, Prasad RR, Das PL, Bhuju GB. Test of sustainability of strategy in implementing STS for improving use of drugs. Technical Report, INRUD, Nepal, 2002. available at: http://www.inrud-nepal.org.np/publications/STS-Test%20of%20sustainability.pdf, accessed Dec 30, 2009	Kafle K, Karkee SB, Prasad RR, Bhuju GB, Shrestha N, Das PL, Shrestha AD. Evaluation of a successful intervention for sustainability and effects in post research phase. Kathmandu University Medical Journal, 2006; 4(1): 61-64.	Kafle KK, Shrestha N, Karkee SB, Prasad RR, Bhuju GB, Das PL. Intervention studies on rational use of drugs in public and private sector in Nepal. Nepal Medical College Journal, 2005; 7(1): 47-50.
133200001	0	1	0	2	1	0	0	0	0	0	0	0	0	0	EURO	Turkey	0	1	0	1999.5	0	1	Pre-post study with randomized controls	1	0	1. Urban +/- periurban	3	4190	2	no intervention	training				Akici A, Kalaca S, Ugurlu MU, Karaalp A, Cali S, Oktay S. Impact of a short postgraduate course in rational pharmacotherapy for general practitioners. British Journal of Clinical Pharmacology, 2004;57(3): 310-321
133300001	0	1	0	3	1	0	0	0	0	0	0	1	0	0	EMRO	Sudan	0	1	0	2002	0	1	Pre-post study with randomized controls	1	0	6. Unclear or not stated	1	360	4	no intervention	audit with feedback	training + printed STG + audit with feedback	academic detailing + printed STG + audit with feedback		Eltayeb IB, Awad AI, Mohamed-Salih MS, Daffa-Alla MA, Ahmed MB, Ogail MA, Matowe L. Changing the prescribing patterns of sexually transmitted infections in the White Nile Region of Sudan. Sexually Transmitted Infections, 2005; 81(5):426-427.
133400001	0	0	0	2	0	0	0	0	0	0	0	1	0	0	SEARO	Nepal	0	1	0	2002.5	0	1	Pre-post study with randomized controls	1	0	5. Rural only	1	260	2	no intervention	training + poster for HCP + printed job aid				Shrestha N, Samir KC, Baltussen R, Kafle KK, Bishai D, Niessen L. Practical approach to lung health in Nepal: better prescribing and reduction of cost. Tropical Medicine and International Health, 2006;11(5):765-772.
134500001	0	1	0	1	1	0	0	0	0	0	0	0	0	0	SEARO	India	0	1	0	2000	0	1	Pre-post study with randomized controls	1	0	1. Urban +/- periurban	1	460	2	no intervention	training + printed STG + printed literature for HCP:				Kotwani A, Gupta U, Suri JC, Chaudhury RR. Impact of educational intervention on prescribing behavior and cost of therapy in bronchial asthma in colony hospitals of Delhi. Poster presentation at 2nd ICIUM conference, Chiang Mai, Thailand, Mar 30-Apr 2, 2004. author email: anitakotwani@msn.com, available at: http://archives.who.int/icium/icium2004/resources/ppt/AD035.ppt, accessed Sept 11, 2008	Chaudhury RR, Parameswar R, Gupta U, Sharma S, Tekur U, Bapna JS. Quality medicines for the poor: experience of the Delhi programme on rational use of drugs. Health Policy and Planning, 2005 Mar; 20(2):124-36.
134800001	0	1	0	2	1	0	0	0	0	0	0	0	0	0	SEARO	India	0	1	0	2000	0	1	Pre-post study with randomized controls	1	0	1. Urban +/- periurban	1	460	2	no intervention	training + printed STG + printed literature for HCP				Dehli Society for Promotion of Rational Use of Drugs, INDIA-WHO Essential Drugs Programme. Research on Rational Drug Use in India: A Glimpse. 2001.	Euro Health Group Consultants. Final Report. Delhi Society for the Promotion of Rational Use of Drugs (DSPRUD). External evaluation of the activities in the past 5 years, New Delhi, 7-24 October 2002. January 2003.	Sharma S, Gupta U, Chaudhury RR, Bapna JS. Prescribing behaviour of physicians. Journal of Health Management, 2002; 4(1): 55-71.
134900001	0	1	0	3	1	0	0	0	0	0	0	1	0	0	EMRO	Sudan	0	1	0	2003	0	1	Pre-post study with randomized controls	1	0	3. Urban-rural mix	1	410	4	no intervention	audit with feedback	training + audit with feedback	academic detailing + audit with feedback		Awad AI, Eltayeb IB, Baraka OZ. Changing antibiotics prescribing practices in health centers of Khartoum State, Sudan. European Journal of Clinical Pharmacology, 2006; 62(2):135-142.
135000001	0	1	0	0	1	0	0	0	0	0	0	1	0	0	WPRO	Malaysia	0	1	0	2004	0	1	Pre-post study with non-randomized controls	0	0	6. Unclear or not stated	3	4700	2	no intervention	academic detailing + printed STG + poster for HCP				Teng CL, Achike FI, Phua KL, Nurjahan MI, Mastura I, Asiah HN, Mariam AM, Narayanan S, Norsiah A, Sabariah I, Shariah I, Rokiah KS, Zubaidah MA, Koh CN, Rosnah I. Modifying antibiotic prescribing: the effectiveness of academic detailing plus information leaflet in a Malaysian primary care setting. Medical Journal of Malaysia. 2006; 61(3): 323-331.
135290101	0	0	0	1	0	0	0	0	0	0	0	0	1	0	AFRO	Kenya	0	0	1	1999.5	0	1	Interrupted time series with no controls	0	1	3. Urban-rural mix	1	420	1	training (1 course) + printed recording form + printed STG + printed job aid					Olewe M, Garg R, Deming MS. Community initiatives for child survival in Siaya District, Kenya. Centers for Disease Control and Prevention, Atlanta, Georgia. 9 p.	Rowe SY, Kelly JM, Olewe MA, Kleinbaum DG, McGowan JE Jr, McFarland DA, Rochat R, Deming MS. Effect of multiple interventions on community health workers' adherence to clinical guidelines in Siaya district, Kenya. Transactions of the Royal Society of Tropical Medicine and Hygiene. 2007; 101(2): 188-202.	Rowe SY, Olewe MA, Kleinbaum DG, McGowan JE Jr, McFarland DA, Rochat R, Deming MS. Longitudinal analysis of community health workers' adherence to treatment guidelines, Siaya, Kenya, 1997-2002. Tropical Medicine and International Health. 2007; 12(5): 651-663.
135290102	0	0	0	0	0	0	0	0	0	0	0	0	1	0	AFRO	Kenya	0	0	1	1999.5	0	1	Interrupted time series with no controls	0	1	3. Urban-rural mix	1	420	1	training (2 courses) + printed recording form + printed STG + printed job aid					Olewe M, Garg R, Deming MS. Community initiatives for child survival in Siaya District, Kenya. Centers for Disease Control and Prevention, Atlanta, Georgia. 9 p.	Rowe SY, Kelly JM, Olewe MA, Kleinbaum DG, McGowan JE Jr, McFarland DA, Rochat R, Deming MS. Effect of multiple interventions on community health workers' adherence to clinical guidelines in Siaya district, Kenya. Transactions of the Royal Society of Tropical Medicine and Hygiene. 2007; 101(2): 188-202.	Rowe SY, Olewe MA, Kleinbaum DG, McGowan JE Jr, McFarland DA, Rochat R, Deming MS. Longitudinal analysis of community health workers' adherence to treatment guidelines, Siaya, Kenya, 1997-2002. Tropical Medicine and International Health. 2007; 12(5): 651-663.
135400001	0	0	1	1	0	0	0	0	0	0	0	1	0	0	EMRO	Pakistan	0	0	1	2005	0	1	Pre-post study with non-randomized controls	0	0	5. Rural only	1	710	2	no intervention	academic detailing + printed STG				Qidwai W, Krishanani MK, Hashmi S, Afridi M, Ali RA. Private drug seller's education in improving prescribing practices: Results of an interventional study from Rural Singh, Pakistan. 16 p.	Qidwai W, Krishanani MK, Hashmi S, Afridi M, Ali RA. Private drug sellers' education in improving prescribing practices. Journal of the College of Physicians and Surgeons--Pakistan. 2006;16(12):743-746.
136500001	0	0	1	3	0	0	0	1	0	0	0	1	0	0	SEARO	Thailand	0	0	1	1998.5	0	1	Pre-post study with randomized controls	1	0	1. Urban +/- periurban	2	1960	2	no intervention	training + printed recording form + poster for HCP + printed and electronic literature for HCP + peer review + group process + enforcement of regulations				IHCAR, Karolinska Institutet. Towards good pharmacy practice in Thailand and Vietnam - A mult-intervention approach to rationalise drug use through private pharmacies. The IHCAR, HSRI, CoP & LSHTM EC Funded Collaborative Project, 1997-2000. Contract no. ERB3514PL950674. 2000.	IHCAR, Karolinska Institutet. Towards good pharmacy practice in Thailand and Vietnam - A multi-intervention approach to rationalise drug use through private pharmacies. Individual Partner Report LSHTM. The IHCAR, HSRI, CoP & LSHTM EC Funded Collaborative Project, 1997-2000. Contract no. ERB3514PL950674. June 2000. 7 pages.	IHCAR, Karolinska Institutet. Towards good pharmacy practice in Thailand and Vietnam - A multi-intervention approach to rationalise drug use through private pharmacies. Completed Catalogue Page. The IHCAR, HSRI, CoP & LSHTM EC Funded Collaborative Project, 1997-2000. Contract no. ERB3514PL950674. 2000.	Chalker J, Ratanawijitrasin S, Chuc NTK, Petzold M, Tomson G. Effectiveness of a multi-component intervention on dispensing practices at private pharmacies in Vietnam and Thailand--a randomized controlled trial. Social Science and Medicine, 2005; 60(1):131-141.
136500002	0	0	1	2	0	0	0	1	0	0	0	1	0	0	WPRO	Viet Nam	0	0	1	1998.5	0	1	Pre-post study with randomized controls	1	0	1. Urban +/- periurban	1	370	2	no intervention	training + printed recording form + peer review + group process + enforcement of regulations				Larsson M. Antibiotic use and resistance: Assessing and improving utilisation and provision of antibiotics and other drugs in Vietnam. Doctor´s Thesis from Karolinska Institutet, December 17, 2003, ISBN: 91-7349-630-8. available at:http://diss.kib.ki.se/2003/91-7349-630-8/thesis.pdf. accessed June 10, 2008	IHCAR, Karolinska Institutet. Towards good pharmacy practice in Thailand and Vietnam - A mult-intervention approach to rationalise drug use through private pharmacies. Final Report. The IHCAR, HSRI, CoP & LSHTM EC Funded Collaborative Project, 1997-2000. Contract no. ERB3514PL950674. 2000. 60 pages.	IHCAR, Karolinska Institutet. Towards good pharmacy practice in Thailand and Vietnam - A multi-intervention approach to rationalise drug use through private pharmacies. Individual Partner Report LSHTM. The IHCAR, HSRI, CoP & LSHTM EC Funded Collaborative Project, 1997-2000. Contract no. ERB3514PL950674. June 2000. 7 pages.	IHCAR, Karolinska Institutet. Towards good pharmacy practice in Thailand and Vietnam - A multi-intervention approach to rationalise drug use through private pharmacies. Individual Partner Report CoP Vietnam. The IHCAR, HSRI, CoP & LSHTM EC Funded Collaborative Project, 1997-2000. Contract no. ERB3514PL950674. 2000. 15 pages.	IHCAR, Karolinska Institutet. Towards good pharmacy practice in Thailand and Vietnam - A multi-intervention approach to rationalise drug use through private pharmacies. Completed Catalogue Page. The IHCAR, HSRI, CoP & LSHTM EC Funded Collaborative Project, 1997-2000. Contract no. ERB3514PL950674. 2000. 1 page.	Chalker J, Chuc NTK, Falkenberg T, Tomson G. Private pharmacies in Hanoi, Vietnam: a randomized trial of a 2-year multi-component intervention on knowledge and stated practice regarding ARI, STD and antibiotic/steroid requests. Tropical Medicine and International Health. 2002; 7(9):803-810.	Chuc NTK, Larson M, Do NT, Diwan VK, Tomson GB, Falkenberg T. Improving private pharmacy practice: a multi-intervention experiment in Hanoi, Vietnam. Journal of Clinical Epidemiology, 2002; 55(11):1148-1155.	Chalker J, Ratanawijitrasin S, Chuc NTK, Petzold M, Tomson G. Effectiveness of a multi-component intervention on dispensing practices at private pharmacies in Vietnam and Thailand--a randomized controlled trial. Social Science and Medicine, 2005; 60(1):131-141.
138600001	0	1	0	1	1	0	0	0	0	0	0	0	0	0	AMRO	Argentina, Brazil, Chile, Colombia, Costa Rica	0	1	0	2002	0	1	Pre-post study with non-randomized controls	0	0	1. Urban +/- periurban	5	3940	2	no intervention	training				Levav I, Kohn R, Montoya I, Palacio C, Rozic P, Solano I, Valentini W, Vicente B, Morales JC, Eigueta FE, Saravanan Y, Miranda CT, Sartorius N. Training Latin American primary care physicians in the WPA module on depression: results of a multicenter trial. Psychological Medicine. 2005;35(1):35-45.	Valentini W, Levav I, Kohn R, Miranda CT, Mello AA, Mello MF, Ramos CP. Treinamento de clínicos para o diagnóstico e tratamento da depressão [An educational training program for physicians for diagnosis and treatment of depression]. Revista de saúde pública. 2004;38(4):522-8.	Vicente B, Kohn R, Levav I, Espejo F, Saldivia S, Sartorius N. Training primary care physicians in Chile in the diagnosis and treatment of depression. Journal of Affective Disorders. 2007;98(1-2):121-7.
139200001	0	0	0	0	0	0	0	0	0	0	0	0	1	0	AFRO	South Africa	0	0	1	2004.5	1	1	Pre-post study with non-randomized controls	0	0	3. Urban-rural mix	3	4810	2	no intervention	training + printed STG + commodity supply				Peltzer K, Mngqundaniso N, Petros G. A controlled study of an HIV/AIDS/STI/TB intervention with traditional healers in KwaZulu-Natal, South Africa. AIDS Behavior, 2006; 10(6):683-90.
139400001	0	0	1	2	1	0	1	1	0	0	0	0	0	0	AMRO	Colombia	1	0	0	1998.5	0	1	Interrupted time series with no controls	0	1	1. Urban +/- periurban	2	2310	1	training + printed recording form + poster for HCP + structured prescribing					Pérez A, Dennis RJ, Rodríguez B, Castro AY, Delgado V, Lozano JM. Improvement of parenteral antibiotic use in a university hospital in Colombia. Presented at: 2nd International Conference on Improving Use of Medicines (ICIUM); 2004 March 30 - April 2; Chiang Mai, Thailand. 20 p.	Pérez A, Dennis RJ, Rodríguez B, Castro AY, Delgado V, Lozano JM, Castro MC. An interrupted time series analysis of parenteral antibiotic use in Colombia. Journal of Clinical Epidemiology. 2003; 56(10): 1013-1020.
139400002	0	0	1	2	1	0	1	1	0	0	0	0	0	0	AMRO	Colombia	1	0	0	1998.5	0	1	Interrupted time series with no controls	0	1	1. Urban +/- periurban	2	2310	1	printed recording form + poster for HCP + job aid printed on equipment + structured prescribing					Pérez A, Dennis RJ, Rodríguez B, Castro AY, Delgado V, Lozano JM. Improvement of parenteral antibiotic use in a university hospital in Colombia. Presented at: 2nd International Conference on Improving Use of Medicines (ICIUM); 2004 March 30 - April 2; Chiang Mai, Thailand. 20 p.	Pérez A, Dennis RJ, Rodríguez B, Castro AY, Delgado V, Lozano JM, Castro MC. An interrupted time series analysis of parenteral antibiotic use in Colombia. Journal of Clinical Epidemiology. 2003; 56(10): 1013-1020.
139500001	0	1	0	1	1	0	1	0	1	1	0	1	0	0	SEARO	India	0	1	0	2002.5	0	1	Pre-post study with randomized controls	1	0	5. Rural only	1	530	2	no intervention	training + computerized job aid				Peters DH, Kohli M, Mascarenhas M, Rao K. Can computers improve patient care by primary health care workers in India? International Journal for Quality in Health Care, 2006; 18(6):437-445.
143300002	0	1	1	0	1	0	0	1	0	0	0	0	0	1	SEARO	India	1	1	0	2001	0	1	Pre-post study with non-randomized controls	0	0	1. Urban +/- periurban	1	470	2	no intervention	training + printed recording form + supervision + drug supply + equipment + HF infrastructure improvement + health service performance reporting + contracting-out + home visits + removal of drug fees + accreditation				Floyd K. Cost and cost-effectiveness of Public-Private Mix DOTS: Evidence from two pilot projects in India. Geneva (Switzerland): World Health Organization; 2004 [accessed 2008 Oct 2]. 53 p. Report number:WHO/HTM/TB/2004.337. Available from http://whqlibdoc.who.int/hq/2004/WHO_HTM_TB_2004.337.pdf	Floyd K, Arora VK, Murthy KJ, Lonnroth K, Singla N, Akbar Y, Zignol M, Uplekar M. Cost and cost-effectiveness of PPM-DOTS for tuberculosis control: evidence from India. Bulletin of World Health Organization. 2006; 84(6): 437-45.	Arora VK, Lonnroth K, Sarin R. Improved case detection of tuberculosis through a public-private partnership. Indian Journal of Chest Diseases & Allied Sciences. 2004; 46: 133-6.	Arora VK, Sarin R, Lönnroth K. Feasibility and effectiveness of a public-private mix project for improved TB control in Delhi, India. The International Journal of Tuberculosis and Lung Disease. 2003; 7(12): 1131-1138.
144200001	0	1	0	0	0	0	1	0	0	0	0	0	1	0	AFRO	Nigeria	0	1	0	1995	0	1	Pre-post study with randomized controls	1	0	2. Periurban only	1	170	2	no intervention	training + poster for HCP + printed literature for HCP				Odusanya OO, Oyediran MA. The effect of an educational intervention on improving rational drug use. Nigerian Postgraduate Medical Journal. 2004 Jun;11(2):126-131.
149100001	0	1	0	2	1	0	1	1	0	0	0	0	0	0	AFRO	Ghana	0	1	0	1995.5	0	0	Pre-post study with randomized controls	1	0	3. Urban-rural mix	1	380	2	no intervention	printed STG + group process				Agyepong I, Anum P, Arhinful D, Ofori-Adjei D. The impact of group development of treatment norms on prescribing at PHC levels in the greater Accra Region. Final Report. Ministry of Health, Greater Accra Region and Centre for Clinical and Tropical Pharmacology, University of Ghana Medical School; 1996.
149300001	0	1	1	3	0	1	1	0	0	0	0	1	0	0	AFRO	United Republic of Tanzania	0	1	0	2005.5	0	1	Pre-post study with randomized controls	1	0	2. Periurban only	1	390	2	no intervention	group process between HCP and patients				Nsimba SED, Massele A, Kayombo EJ. Reducing injection overuse through consumers'-prescribers' interactional group discussions in Dar es Salaam region, Tanzania. Therapy. 2011; 8(2):179-87.	Massele A, Nsimba SED, Kayombo EJ. Reducing injection overuse through patients-prescribers interaction group discussions (IGDS) at public and private primary health care (PHC) facilities in Dar es Salaam region. A final report. Tanzania 2006.
149400001	0	1	0	3	1	0	1	0	0	0	0	0	0	0	AFRO	Nigeria	0	1	0	1996.5	0	0	Pre-post study with randomized controls	1	0	6. Unclear or not stated	1	280	3	no intervention	printed STG + poster for HCP	training + printed STG + poster for HCP			Isah AO, Isah EC, Okojie OH, Ohaju-Obodo JO. An interventional study to promote rational use of drugs with a newly developed prescribing indicator reference standards in Nigeria. Department of Medicine and Community Health, University of Benin/Teaching Hospital. 1999.	Isah AO. Can drug use indicators serve as interventional tools in promoting rational use of drugs? A field testing study in Nigeria. A Report to the Drug Action Programme - World Health Organization (DAP-WHO), DAP-WHO PROJECT GLOBAL/RUS/ISAH (E19/181/49), 1999.
149600001	0	1	1	1	1	0	0	0	0	0	0	0	0	0	AFRO	Nigeria	0	1	0	2000.5	0	1	Post-only study with randomized controls	1	0	1. Urban +/- periurban	1	310	3	no intervention	academic detailing	training (small group)			Akoria OA, Isah AO. Prescription writing in publilc and private hospitals in Benin City, Nigeria: the effects of an educational intervention. Canadian Journal of Clinical Pharmacology. 2008; 15(2): e295-e305.
150900001	0	1	0	0	1	0	1	0	0	0	0	0	1	0	WPRO	Philippines	0	1	0	1994.5	0	0	Pre-post study with non-randomized controls	0	0	2. Periurban only	2	1030	2	no intervention	training + pamphlet for HCP + printed recording form + equipment + community education meetings + printed materials for community				Vergeire-Dalmacion G. Antibiotic prescribing in Philippine government health facilities within the context of the WHOCARI Program: the effect of an intervention targeting caretakers [master's thesis]. [Newcastle (NSW)]: The University of Newcastle; July 1996. 111p (excluding references).
151100001	0	1	0	1	1	1	1	0	0	0	0	0	0	0	WPRO	Cambodia	0	1	0	2003.5	0	0	Pre-post study with non-randomized controls	0	0	3. Urban-rural mix	1	400	2	no intervention	group process between HCP and patients				Men CR (University of Hawaii at Manoa), Hutin Y (World Health Organization, Switzerland), Barreneche O (World Health Organization, Cambodia), Kanal K (Ministry of Health, Cambodia), Srun S (Ministry of Health, Cambodia). Interactional Group Discussion: an intervention to reduce the overuse of injections at public healthcare facilities in Cambodia. 2004. 15p.	Men CR. Proposed plan for scaling up Interactional Group Discussion intervention in Cambodia. Year unknown. 9p.
151200001	0	0	1	0	1	0	0	0	0	0	0	1	1	0	EMRO	Pakistan	0	1	0	2003	1	0	Pre-post study with non-randomized controls	0	0	1. Urban +/- periurban	1	540	2	no intervention	pamphlet for HCP + group process between HCP and patients + printed materials for patients				Agboatwalla M (Health Oriented Prevention Education, Pakistan), Hutin Y (World Health Organization, Switzerland), Luby S (Center for Disease Control, USA), Mussarrat A (Health Oriented Prevention Education, Pakistan), Ahmed A (Health Oriented Prevention Education, Pakistan). A pilot intervention to improve injection practices in the informal sector in Karachi, Pakistan. 2004. 102p.	Agboatwalla M, Hutin Y, Luby S, Mussarrat A, Ahmed A. A pilot intervention to improve injection practices in the informal private sector in Karachi, Pakistan. Presented at: Second International Conference on Improving Use of Medicines; March 30 - April 2, 2004; Chiang Mai, Thailand [cited April 10, 2010]. 13 p. Available from: http://www.icium.org/icium2004/resources/ppt/AC112.ppt
152100001	0	0	1	1	0	0	0	1	0	0	0	1	0	0	WPRO	Philippines	0	0	1	2000.5	0	0	Pre-post study with non-randomized controls	0	0	1. Urban +/- periurban	2	1230	3	no intervention	pamphlet for HCP and patients	pamphlet for HCP and patients + group process between HCP and community			Sia IC, Galang RM, Mendoza OM, Reyes JA, Bernardo AM, Estrada DT, Quiroga CO, Santiago AC. The effect of educational activity on the practices of drugstore sellers in the Phillippines. Manila, Phillippines: Joint Research Initiative to Improve the Use of Medicines (JRIIUM); 2002; 50 p.	Sia IC, Galang RM, Mendoza OM, Reyes JA, Bernardo AM, Estrada DT, Quiroga CO, Santiago AC. The effect of two educational activities on the practices of drugstore sellers in the Philippines. Presented at: Second International Conference on Improving Use of Medicines; March 30 - April 2, 2004; Chiang Mai, Thailand [cited April 10, 2010]. 16 p. Available from: //www.icium.org/icium2004/resources/ppt…
152290101	0	0	0	2	1	0	0	0	1	0	0	0	0	0	SEARO	Indonesia	0	1	0	1999.5	0	0	Pre-post study with randomized controls	1	0	6. Unclear or not stated	2	570	2	no intervention	printed STG + group process + self-assessment				Hidayati S, Munawaroh S. Small group discussion among paramedics at health centre level to improve compliance to standard treatment guidelines of acute respiratory tract infections. Final Report. INRUD Indonesia for Applied Research on Child Health Project. Yogyakarta, October 16, 2002.	Hidayati S, Munawaroh S. Small group discussion among paramedics at the health center level to improve compliance with standard treatment guidelines for acute respiratory infections. Presented at the Second International Conference on Improving Use of Medicines, Chiang Mai, Thailand, March 30 - April 2, 2004. Available at: http://www.icium.org/icium2004/resources/ppt/O_CH020.ppt, accessed April 9…
153000001	0	1	0	0	1	0	1	0	0	0	0	1	0	0	AFRO	Ghana	1	1	0	2002	0	0	Interrupted time series with no controls	0	1	3. Urban-rural mix	1	280	1	audit with feedback + supervision + drug therapeutic committee					Yellu, FD. Monitoring and supervision of medicines management and some other selected pharmaceutical activities in Ghana. 2005.
179700001	0	0	0	2	1	0	1	1	0	1	0	0	1	0	SEARO	Thailand	0	1	0	1992	1	0	Post-only study with randomized controls	1	0	5. Rural only	2	1890	2	no intervention	training+continuous quality improvement+provision of drugs+add STD care to MCH/FP clinic+community education grp mtg+community education home visits+patient education grp mtg+printed materials for community				Thongkrajai E. Feasibility of integrating STD services and STD/HIV/AIDS prevention into the MCH/FP programme in Thailand. Final report. 1995. 34 p. Located at: K4Health Project, Center for Communication Programs, Johns Hopkins Bloomberg School of Public Health, Baltimore, MD; POPLINE Document Number 120656.
182200001	0	1	0	0	1	0	1	0	0	0	0	0	1	0	AMRO	Guatemala	1	1	0	1984	0	1	Pre-post study with non-randomized controls	0	0	5. Rural only	2	1120	2	no intervention	training + printed recording form + printed STG + increase in supervision frequency + drug supply + new HCP selection process + home visits + nonmedical equipment for supervisors				Ruebush TK 2nd, Zeissig R, Koplan JP, Klein RE, Godoy HA. Community participation in malaria surveillance and treatment. III. An evaluation of modifications in the Volunteer Collaborator Network of Guatemala. American Journal of Tropical Medicine and Hygiene. 1994;50(1):85-98.	Ruebush TK 2nd, Godoy HA. Community participation in malaria surveillance and treatment. I. The Volunteer Collaborator Network of Guatemala. American Journal of Tropical Medicine and Hygiene. 1992;46(3):248-60.	Ruebush TK 2nd, Zeissig R, Godoy HA, Klein RE. Use of illiterate volunteer workers for malaria case detection and treatment. Annals of Tropical Medicine and Parasitology. 1990;84(2):119-25.
182900001	0	0	1	0	0	0	0	0	0	0	0	1	0	0	AFRO	United Republic of Tanzania	0	0	1	2002.5	0	0	Pre-post study with non-randomized controls	0	0	3. Urban-rural mix	1	330	2	no intervention	train+printed HCP lit+supervis+mngr train+EDL+struct stock order+drug record+std HF spec+hiring/selection proc+pub-pvt partner+comm supp+ethics code+loan fund+soc mrktng+HF owner incent+accredit+sanction on HF factor+sanction on HF srvc+std drug qual				Ndomondo-Sigonda M, Kowero O, Alphonce E, Mbwasi R, Shirima R, Frankiewicz C, Taylor M, Heltzer N, Clark M. Accredited Drug Dispensing Outlets: Impact of the program. Poster presented at: The Strategies for Enhancing Access to Medicines Conference on Targeting Improved Access to Essential Medicines; 2005 June 20-22 [cited 2008 June 10]; Accra, Ghana. Available at: http://www.msh.org/SEAM/conferen…	Ndomondo-Sigonda M, Mbwasi R, Shirima R, Heltzer N, Clark M. Accredited drug dispensing outlets (ADDOs): improving access to quality drugs and services in rural and peri-urban areas with few or no pharmacies. Presented at: The Second International Conference on Improving Use of Medicines (ICIUM); 2004 March 30 - April 2 [cited 2009 January 5]; Chiang Mai, Thailand. Available at: http://archives.w…	Mbwasi R. Enhancing access to medicines through private and multisector initiatives: the Tanzania experience. Presented at: The Strategies for Enhancing Access to Medicines (SEAM) Conference on Targeting Improved Access to Essential Medicines; 2005 June 20-22 [cited 2009 January 6]; Accra, Ghana. Available at: http://www.msh.org/SEAM/conference2005/pdf/Day1/07_Tr01_Mbwasi_pres.pdf	Ndomondo-Sigonda M, Kowero O, Alphonce E, Hebron Y, Kihinga C, Mbwasi R, Shirima R, Taylor M, Heltzer N, Clark M. Accredited drug dispensing outlets: a novel public-private partnership (an approach to improving access to affordable, high-quality drugs and services in underserved areas). Poster presented at: The Strategies for Enhancing Access to Medicines (SEAM) Conference on Targeting Improved A…	Ndomondo-Sigonda M, Kowero O, Alphonce E, Hebron Y, Mbwasi R, Shirima R, Heltzer N, Clark M. ADDOs: development of standards and a code of ethics. Poster presented at: The Strategies for Enhancing Access to Medicines (SEAM) Conference on Targeting Improved Access to Essential Medicines; 2003 December 10-12 [cited 2011 July 13]; Dar es Salaam, United Republic of Tanzania. Available at: http://www.…	Ndomondo-Sigonda M, Kowero O, Alphonce E, Hebron Y, Kinyawa M, Mauga E, Mbwasi R, Shirima R, Tarimo F, Rovers M, Heltzer N, Clark M. ADDOs: the role of training. Poster presented at: The Strategies for Enhancing Access to Medicines Conference (SEAM) on Targeting Improved Access to Essential Medicines; 2003 December 10-12 [cited 2011 July 13]; Dar es Salaam, United Republic of Tanzania. Available …	Ndomondo-Sigonda M, Kowero O, Alphonce E, Hebron Y, Kinyawa M, Mauga E, Mbwasi R, Smith M, Shirima R, Heltzer N, Clark M. ADDOs: the role of incentives. Poster presented at: The Strategies for Enhancing Access to Medicines (SEAM) Conference on Targeting Improved Access to Essential Medicines; 2003 December 10-12 [cited 2011 July 13]; Dar es Salaam, United Republic of Tanzania. Available at: http:…	Ndomondo-Sigonda M, Chukilizo NB, Kowero O, Alphonce E, Hebron Y, Jamu L, Taylor M, Satapathy D, Mbwasi R, Shirima R. ADDOs: development and implementation of a marketing plan. Poster presented at: The Strategies for Enhancing Access to Medicines (SEAM) Conference on Targeting Improved Access to Essential Medicines; 2003 December 10-12 [cited 2011 July 13]; Dar es Salaam, United Republic of Tanza…	Ndomondo-Sigonda M, Kowero O, Alphonce E, Hebron Y, Mbwasi R, Shirima R, Heltzer N, Clark M. ADDOs: the role of regulation. Poster presented at: The Strategies for Enhancing Access to Medicines (SEAM) Conference on Targeting Improved Access to Essential Medicines; 2003 December 10-12 [cited 2011 July 13]; Dar es Salaam, United Republic of Tanzania. Available at: http://www.msh.org/SEAM/conference…	Mbwasi R. A novel approach for improving retail access to quality drugs and services in rural and peri-urban communities in Tanzania. Presented at: The Strategies for Enhancing Access to Medicines (SEAM) Conference on Targeting Improved Access to Essential Medicines; 2003 December 10-12 [cited 2011 July 13]; Dar es Salaam, United Republic of Tanzania. Available at: http://www.msh.org/SEAM/confere…
192100001	0	0	0	1	0	0	0	0	0	0	0	1	1	0	SEARO	Nepal	0	0	1	2003	0	1	Pre-post study with randomized controls	1	0	5. Rural only	1	260	2	no intervention	training + community education meetings + printed materials for community + community education by school children + non-medical commodity supply				Karkee SB, Tamang AL, Gurun RB. Community intervention study to promote rational treatment of acute respiratory infection (ARI) in rural Nepal. Final Report. The British Nepal Medical Trust. June 2004.	Karkee SB, Tamang AL, Gurung YB. Report on the community intervention study to promote rational treatment of acute respiratory infection (ARI) in rural Nepal. The British Nepal Medical Trust. November 2002.	Holloway KA, Karkee SB, Tamang A, Gurung YB, Kafle KK, Pradhan R, Reeves BC. Community intervention to promote rational treatment of acute respiratory infection in rural Nepal. Tropical Medicine and International Health. 2009; 14(1):101-110.
193300001	0	1	1	1	1	1	1	0	0	0	0	0	0	0	AFRO	Uganda	1	1	0	2001	0	1	Interrupted time series with non-randomized controls	0	0	5. Rural only	1	240	2	no intervention	revised drug procurement + district control of funds + new government funds for drugs and health sector + reduced consultation fee + reduced drug fee				Tumwikirize WA, Ogwal-Okeng JW, Mohammed K. Assessing the effect of cost sharing on availability of drugs, prescription patterns and utilization of services in public health facilities in Uganda. Kampala, Uganda: Department of Pharmacology and Therapeutics, Faculty of Medicine, Makerere University (Uganda). 2004 Jun. 51 p. Technical Report submitted to Rational Pharmaceutical Management Plus, Cen…	Ssengooba F, McPake B. Case Example: Financing Maternal Health Services in Uganda. World Bank Institute's Third Annual Adapting to Change Core Course. 2003. 9 p. Available from: http://info.worldbank.org/etools/docs/library/48244/06%20Reading%203-Uganda%20case-WBI.pdf. Accessed May 16, 2012.	Tumwikirize WA, Ogwal-Okeng JW, Mohammed K, Aupont O. Assessing the effect of cost sharing on availability of drugs and utilization of services in public health facilities in Uganda. Presented at: 2nd International Conference on Improving Use of Medicines (ICIUM); 2004 March 30 - April 2; Chiang Mai, Thailand. 8 p. Available from: http://www.icium.org/icium2004/resources/ppt/CH008.ppt. Accessed M…	Deininger K, Mpuga P. Economic and welfare impact of the abolition of health user fees: Evidence from Uganda. Journal of African Economies. 2005; 14(1): 55-91.	Nabyonga J, Desmet M, Karamagi H, Kadama PY, Omaswa FG, Walker O. Abolition of cost-sharing is pro-poor: evidence from Uganda. Health and Policy Planning. 2005; 20(2): 100-108.	Yates R. Universal health care and the removal of user fees. Lancet. 2009; 373(9680): 2078-2081.
194300001	0	0	1	0	0	0	1	0	0	0	0	1	0	0	SEARO	Nepal	0	1	0	2002	1	1	Pre-post study with non-randomized controls	0	0	5. Rural only	1	240	2	no intervention	training + audit with feedback + franchising + referral network between physicians and HFs				Agha S, Karim AM, Balal A, Sosler S. A quasi-experimental study to assess the performance of a reproductive health franchise in Nepal. Washington DC: USAID/Commercial Market Strategies Project. Country Research Series. No.14; September 2003. 38p.	Agha S, Karim AM, Balal A, Sosler S. The impact of a reproductive health franchise on client satisfaction in rural Nepal. Health Policy and Planning. 2007; 22(5): 320-328.	Agha S, Gage A, Balal A. Changes in perceptions of quality of, and access to, services among clients of a fractional franchise network in Nepal. Journal of Biosocial Science. 2007; 39(3):341-354.
195300001	0	0	1	2	1	0	0	0	0	0	0	0	0	0	SEARO	Myanmar	0	1	0	2003.5	0	1	Interrupted time series with non-randomized controls	0	0	4. Town +/- rural	1	.	2	no intervention	training + monitoring + drug supply + management information system + printed materials for community + franchising + social marketing + consultation fee + removal of fee per service + accreditation				Lönnroth K, Aung T, Maung W, Kluge H, Uplekar M. Social franchising of TB care through private GPs in Myanmar: an assessment of treatment results, access, equity and financial protection. Health Policy and Planning. 2007; 22(3):156-66. Epub 2007 Apr 12.
195400001	0	1	0	1	1	0	0	0	0	0	0	0	0	0	SEARO	Bangladesh	0	1	0	1995.5	0	1	Pre-post study with non-randomized controls	0	0	3. Urban-rural mix	1	340	3	no intervention	training + printed STG	training + printed recording form + printed STG + audit with feedback			Chowdhury AKA, Khan OF, Matin MA, Begum K, Galib MA. Study of effect of standard treatment guidelines with or without audit on prescribing for diarrhoea and acute respiratory infection in some government heald facilities in Bangladesh. Unpublished manuscript.	Chowdhury AKA, Khan OF, Matin MA, Begum K, Galib MA. Effect of standard treatment guidelines with or without prescription audit on prescribing for acute respiratory tract infection (ARI) and diarrhoea in some Thana Health Complexes (THCs) of Bangladesh. Bangladesh Medical Research Council Bulletin, 2007; 33(1):21-30.
197400001	0	1	0	2	1	0	1	1	0	0	0	1	0	0	AFRO	United Republic of Tanzania	0	1	0	2003.5	0	1	Post-only study with randomized controls	1	0	5. Rural only	1	360	3	no intervention	training + printed STG	training + printed STG + equipment			Ngasala B, Mubi M, Warsame M, Petzold MG, Massele AY, Gustafsson LL, Tomson G, Premji Z, Bjorkman A. Impact of training in clinical and microscopy diagnosis of childhood malaria on antimalarial drug prescription and health outcome at primary health care level in Tanzania: a randomized controlled trial. Malaria Journal. 2008; 7:199.
201000001	0	1	0	1	1	0	1	0	0	0	0	0	0	0	SEARO	Sri Lanka	1	0	0	2003.5	0	1	Pre-post study with randomized controls	1	0	1. Urban +/- periurban	2	1070	2	no intervention	training + printed recording form + printed STG				Senarath U, Fernando D, Rodrigo I. Effect of training for care providers on practice of essential newborn care in hospitals in Sri Lanka. Journal of Obstetric Gynecologic and Neonatal Nursing. 2007 Nov-Dec;36(6):531-541.
203700001	0	1	0	0	1	0	1	0	1	0	0	1	0	0	AFRO	Sierra Leone	1	1	0	1992.5	0	1	Interrupted time series with no controls	0	1	5. Rural only	1	170	1	training + change in process of collecting payments from patients + drug supply + improved medicine accessibility + provision of equipment + HF repair + community education meetings + new non-medical equipment to facilitate referral					Fofana P, Samai O, Kebbie A, Sengeh P (The Bo PMM Team). Promoting the use of obstetric services through community loan fund, Bo, Sierra Leone. International Journal of Gynecology and Obstetrics, 1997; 59 (Suppl 2): S225 - S230.	Samai O, Sengeh P (The Bo PMM Team). Facilitating emergency obstetric care through transportation and communication, Bo, Sierra Leone. International Journal of Gynecology and Obstetrics, 1997; 59 (Suppl 2): S157-S164.	Sengeh P, Samai O, Sidique SK, Kebbie A, Fofana P, Stephens S (The Bo PMM Team). Improving blood availability in a district hospital, Bo, Sierra Leone. International Journal of Gynecology and Obstetrics, 1997; 59 (supp 2): S127 - S134.	Thuray H, Samai O, Fofana P, Sengeh P (The Bo PMM Team). Establishing a cost recovery system for drugs, Bo, Sierra Leone. International Journal of Gynecology and Obstetrics, 1997; 59 (Suppl 2): S141-S147.
205400001	0	0	1	1	0	0	0	1	0	0	0	1	0	0	AFRO	Kenya	0	0	1	2005	0	1	Post-only study with randomized controls	1	0	5. Rural only	1	520	2	no intervention	training + pamphlet for HCP + printed STG + community education meetings + printed materials for community + nonmedical equipment supply				Abuya T, Fegan G, Rowa Y, Karisa B, Ochola S, Mutemi W, Marsh V. Impact of Ministry of Health interventions on private medicine retailer knowledge and practices on anti-malarial treatment in Kenya. American Journal of Tropical Medicine & Hygiene. 2009; 80(6): 905-913.
205500001	0	1	1	2	1	0	0	0	0	0	0	0	0	1	AMRO	Argentina	0	1	0	1985	0	1	Interrupted time series with no controls	0	1	1. Urban +/- periurban	3	2650	1	training + printed literature for HCP + printed materials for community + community education radio + community education TV					Brasca A, Pigliacampo J, Pollastri E, Hidalgo A, Ramadan A, Miranda J. [An awareness campaign on the diagnosis and prevention of colon and rectal cancer. Planning and evaluation of its results]. Acta Gastroenterológica Latinoamericana. 1987; 17(4): 325-329. [Article in Spanish].
205900001	0	1	1	1	1	0	1	0	0	0	0	1	0	0	AFRO	Benin	0	1	0	2001.5	0	1	Pre-post study with non-randomized controls	0	0	3. Urban-rural mix	1	350	3	no intervention	training + printed recording form (usual supports) + printed STG + poster for HCP + supervision (usual supports)	training + printed recording form (study supports) + printed STG + poster for HCP + printed job aid + supervision (study supports) + HCP performance-based non-financial incentive			Rowe AK, Osterholt DM, Kouamé J, Piercefield E, Herman KM, Onikpo F, Lama M, Deming MS. Trends in health worker performance after implementing the Integrated Management of Childhood Illness strategy in Benin. Tropical Medicine and International Health. 2012;17(4):438-46.	Osterholt DM, Onikpo F, Lama M, Deming MS, Rowe AK. Improving pneumonia case-management in Benin: a randomized trial of a multi-faceted intervention to support health worker adherence to Integrated Management of Childhood Illness guidelines. Human Resources for Health. 2009;7 (77): 1-13.	Rowe AK, Onikpo F, Lama M, Osterholt DM, Rowe SY, Deming MS. A multifaceted intervention to improve health worker adherence to integrated management of childhood illness guidelines in Benin. American Journal of Public Health. 2009; 99(5): 837-846.	Rowe AK, Onikpo F, Lama M, Deming MS. The rise and fall of supervision in a project designed to strengthen supervision of Integrated Management of Childhood Illness in Benin. Health Policy and Planning. 2010; 25(2): 125-134.
214200001	0	1	0	0	0	0	0	0	0	0	0	0	0	1	AFRO	Rwanda	0	1	0	2005	1	1	Pre-post study with non-randomized controls	0	0	5. Rural only	1	260	2	no intervention	change in monitoring indicators + provision of annual grant to HF				Rusa L, Schneidman M, Fritsche G, Musango L. Chapter 10, Rwanda: Performance-based financing in the public sector. In: Eichler R, Levine R, and the Performance-Based Incentives Working Group, editors. Performance incentives for global health: potential and pitfalls. Versa Press: East Peoria, Illinois; 2009. p. 189-214. Available at: http://www.cgdev.org/doc/books/PBI/06_CGD_Eichler_Levine-Ch10.pd…	Meessen B, Musango L, Kashala JP, Lemlin J. Reviewing institutions of rural health centres: the Performance Initiative in Butare, Rwanda. Tropical Medicine and International Health. 2006; 11(8):1303-1317.
214300001	0	1	0	3	1	0	1	0	0	1	0	1	1	0	AMRO	Nicaragua	0	1	0	2001	0	1	Pre-post study with randomized controls	1	0	5. Rural only	1	970	2	no intervention	training + drug supply + contracting-out services + conditional cash transfers + community education meetings + community education radio + accreditation				Rawlings LB, Rubio GM. Evaluating the Impact of Conditional Cash Transfer Programs: Lessons from Latin America. 2003. World Bank, Policy Research Working Paper Series, number 3119. available at: http://www-wds.worldbank.org/external/default/WDSContentServer/IW3P/IB/2003/09/30/000094946_0309160409264/Rendered/PDF/multi0page.pdf, accessed Jan 19, 2010.	Lacayo C. Red de Protección Social: Nicaragua. Inter-regional Inequality Facility Policy Brief No. 3, February 2006.	Maluccio JA, Flores R. Impact Evaluation of a Conditional Cash Transfer Program. The Nicaraguan Red de Protección Social. Research Report 141, International Food Policy Research Institute, Washington DC. 2005. available at: http://www.ifpri.org/pubs/abstract/141/rr141.pdf, accessed Jan 14, 2009	Maluccio JA, Flores R. Impact evaluation of a conditional cash transfer program: The Nicaraguan Red de Proteccion Social. FCND Discussion Paper No. 184. Food Consumption and Nutrition Division, International Food Policy Research Institute. July 2004. available at: http://www.ifpri.org/divs/fcnd/dp/papers/fcndp184.pdf, accessed Jan 15, 2009	Barham T, Brenzel L, Maluccio JA. BEYOND 80%: ARE THERE NEW WAYS OF INCREASING VACCINATION COVERAGE? Evaluation of CCT Programs in Mexico and Nicaragua. June 2007. available at: http://ssrn.com/abstract=993760. accessed June 12, 2009.	Glassman A, Todd J, Gaarder M. Chapter 6: Latin America: Cash Transfers to Support Better Household Decisions. p. 89-121. In: Eichler R, Levine R, and the Performance-Based Incentives Working Group. Performance incentives for global health: potential and pitfalls. Versa Press: East Peoria, Illinois. 2009. available at: http://www.cgdev.org/doc/books/PBI/06_CGD_Eichler_Levine-Ch6.pdf; accessed Jul…	Stecklov G, Winters P, Todd J, Regalia F. Demographic Externalities from Poverty Programs in Developing Countries: Experimental Evidence from Latin America. Department of Economics Working Paper Series. No. 2006-1. January 2006. American University: Washington, DC. available at: http://www1.american.edu/academic.depts/cas/econ/workingpapers/2006-01.pdf; accessed July 7, 2009.	Regalía F, Castro L. Chapter 11: Nicaragua: Combining Demand- and Supply-Side Incentives. p. 215-235. In: Eichler R, Levine R, and the Performance-Based Incentives Working Group. Performance incentives for global health: potential and pitfalls. Versa Press: East Peoria, Illinois. 2009. available at: http://www.cgdev.org/doc/books/PBI/06_CGD_Eichler_Levine-Ch11.pdf; accessed July 7, 2009.	Regalía F, Castro L. Performance-Based Incentives for Health: Demand- and Supply-Side Incentives in the Nicaraguan Red de Protección Social. CGD Working Paper #119. April 2007. Center for Global Development. available at: http://www.cgdev.org/content/publications/detail/13541, accessed Sept 7, 2009	Glassman A, Todd J, Gaarder M. Performance-Based Incentives for Health: Conditional Cash Transfer Programs in Latin America and the Caribbean. CGD Working Paper #120. April 2007. Center for Global Development. Available at: http://www.cgdev.org/content/publications/detail/13542, accessed Sept 7, 2009.	Rawlings RB, Rubio GM. Evaluating the Impact of Conditional Cash Transfer Programs . The World Bank Research Observer 2005; 20(1):29-55.	Stecklov G, Winters P, Todd J, Regalia F. Unintended effects of poverty programmes on childbearing in less developed countries: experimental evidence from Latin America. Population Studies. 2007;61(2):125-40.	BarhamT, Maluccio J. Eradicating disease: the effect of conditional cash transfers on vaccination coverage in rural Nicaragua. Journal of Health Economics, 2009;38(3): 611-621.
214400001	0	1	1	0	1	0	0	1	0	0	0	0	0	0	WPRO	Viet Nam	0	1	0	2000.5	0	1	Pre-post study with non-randomized controls	0	0	1. Urban +/- periurban	1	430	2	no intervention	training + printed recording form + supervision + public-private partnership + facilitated referral + one-on-one patient education meetings + performance-based incentive				Quy HT, Lan NT, Lönnroth K, Buu TN, Dieu TT, Hai LT. Public-private mix for improved TB control in Ho Chi Minh City, Vietnam: an assessment of its impact on case detection. International Journal of Tuberculosis and Lung Disease. 2003; 7(5): 464-471.	Quy HT, Lönnroth K, Lan NT, Buu TN. Treatment results among tuberculosis patients treated by private lung specialists involved in a public-private mix project in Vietnam. International Journal of Tuberculosis and Lung Disease. 2003; 7(12): 1139-1146.
214600001	0	1	1	0	1	0	0	1	0	0	0	0	1	1	SEARO	Myanmar	0	1	0	2002	0	1	Pre-post study with non-randomized controls	0	0	4. Town +/- rural	1	.	2	no intervention	training + printed recording form + supervision + improved medicine accessibility + equipment + public-private partnership + social marketing + removal of drug fee + removal of fee-per-service + performance-based non-financial incentive				Maung M, Kluge H, Aye, T, Maung W, Noe P, Zaw M, Jost SP, Uplekar M, Lonnroth K. Private GPs contribute to TB control in Myanmar: evaluation of PPM initiative in Mandalay Division. International Journal of Tuberculosis and Lung Disease. 2006; 10 (9): 982 - 987.
219000001	0	1	1	0	0	0	1	0	0	0	0	0	0	0	AFRO	Kenya	0	1	0	2003.5	0	1	Pre-post study with non-randomized controls	0	0	5. Rural only	1	460	2	no intervention	training + printed STG + printed job aid + supervision + printed materials for community				Ouma PO, Van Eijk AM, Hamel MJ, Sikuku E, Odhiambo F, Munguti K, Ayisi JG, Kager PA, Slutsker L. The effect of health care worker training on the use of intermittent preventive treatment for malaria in pregnancy in rural western Kenya. Tropical Medicine and International Health. 2007; 12(8): 1-9.	Van Eijk AM, Blokland IE, Slutsker L, Odhiambo F, Ayisi JG, Bles HM, Rosen DH, Adazu K, Lindblade KA. Use of intermittent preventive treatment for malaria in pregnancy in a rural area of western Kenya with high coverage of insecticide-treated bed nets. Tropical Medicine and International Health. 2005; 10(11): 1134-1140.
223790101	0	1	0	2	0	0	0	0	1	0	0	1	0	0	SEARO	Bangladesh	1	1	0	2002.5	0	1	Pre-post study with randomized controls	1	0	5. Rural only	1	400	2	no intervention	training + printed recording form + printed STG + printed job aid + supervision + drug supply + improvement of drug supply logistics + referral tracking system + equipment				Hoque DME, Arifeen SE, Rahman M, Chowdhury EK, Haque TW, Begum K, Hossain MA, Akter T, Haque F, Anwar T, Billah SM, Rahman AE, Huque MH, Christou A, Baqui AH, Bryce J, Black RE. Improving and sustaining quality of child health care through IMCI training and supervision: experience from rural Bangladesh. Health Policy and Planning. 2014; 29(6):753-62.	Bryce J, Victora CG, Habicht JP, Vaughan JP, Black RE. The multi-country evaluation of the integrated management of childhood illness strategy: lessons for the evaluation of public health interventions. American Journal of Public Health. 2004; 94(3):406-15.	Personal communication from Shams El Arifeen, International Centre for Diarrhoeal Diseases Research, Bangladesh (sarifeen@siriusbb.com; shams@icddrb.org) to Samantha Rowe, Centers for Disease Control and Prevention (say9@cdc.gov) on June 13, 2007, which contained a draft manuscript and supplementary tables of Bangladesh MCE Health Facility Survey Indicators.	El Arifeen S. Section 4: Health Facility Survey. 2000; xxv-xxxiv.	Arifeen SE, Bryce J, Gouws E, Baqui AH, Black RE, Hoque DME, Chowdhury EK, Yunus M, Begum N, Akter T, Siddique A. Quality of care for under-fives in first-level health facilities in one district of Bangladesh. Bulletin of the World Health Organization, 2005; 83: 260-267.	El Arifeen S, Blum LS, Hoque DM, Chowdhury EK, Khan R, Black RE, Victora CG, Bryce J. Integrated Management of Childhood Illness (IMCI) in Bangladesh: early findings from a cluster-randomised study. Lancet 2004; 364: 1595-1602.	Arifeen SE, Hoque DME, Akter T, Rahman M, Hoque ME, Begum K, Chowdhury EK, Khan R, Blum LS, Ahmed S, Hossain MA, Siddik A, Begum N, Rahman QS, Haque TM, Billah SM, Islam M, Rumi RA, Law E, Al-Helal ZAM, Baqui AH, Schellenberg J, Adam T, Moulton LH, Habicht JP, Scherpbier RW, Victora CG, Bryce J, Black RE. Effect of the Integrated Management of Childhood Illness strategy on childhood mortality and…
225500001	0	0	0	0	0	0	0	0	0	0	0	1	0	0	AMRO	Colombia	0	0	1	1972.5	0	1	Pre-post study with non-randomized controls	0	0	3. Urban-rural mix	2	460	2	no intervention	pamphlet for HCP and patients				Bailey J, de Zambrano MC. Contraceptive pamphlets in Colombian drugstores. Studies in Family Planning. 1974; 5(6): 178-182.
231100001	0	1	0	3	1	0	1	0	0	0	0	0	0	0	SEARO	Thailand	1	0	0	1989	0	1	Post-only study with randomized controls	1	0	3. Urban-rural mix	2	1320	2	no intervention	printed recording form				Danchaivijitr S, Chokloikaew S, Tangtrakool T, Waitayapiches S. Does indication sheet reduce unnecessary urethral catheterization? Journal of the Medical Association of Thailand. 1992; 75 (Suppl 2):1-5.
231300001	0	1	0	0	1	0	0	0	0	0	0	1	0	0	AMRO	Guatemala	0	1	0	2001.5	0	1	Pre-post study with randomized controls	1	0	3. Urban-rural mix	2	1680	2	no intervention	training + printed STG + printed job aid + supervision				León FR, Brambila C, de la Cruz M, Bratt J, García Colindres J, Vásquez B, Morales C. Testing balanced counseling to improve provider-client interaction in Guatemala’s MOH clinics. Population Council, Washington, DC. 2003 October. 36p. Basic funding provided by the US Agency for International Development. FRONTIERS Cooperative Agreement No.: HRN-A-00-98-00012-00. Project No.: 5801 13052.	León FR, Brambila C, de la Cruz M, García Colindres J, Morales C, Vásquez B. Providers' compliance with the balanced counseling strategy in Guatemala. Studies in Family Planning. 2005; 36(2): 117-126.
234200001	0	1	0	1	1	0	1	0	0	0	0	1	0	0	EURO	Russian Federation	1	1	0	1999.5	0	1	Interrupted time series with no controls	0	1	3. Urban-rural mix	3	1710	1	improvement collaborative					Catsambas TT, Franco LM, Gutmann M, Knebel E, Hill P, Lin Y-S. Evaluating health care collaboratives: the experience of the Quality Assurance Project. Bethesda (MD): University Research Co., LLC (URC); 2008 June. 89 p. Collaborative Evaluation Series. Published by the USAID Health Care Improvement Project.	Ethier K. Developing evidence-based standards for pregnancy-induced hypertension in Russia. Quality Assurance Project Case Study. Bethesda (MD): Published for the U.S. Agency for International Development (USAID) by the Quality Assurance Project. 2001; 24 p.	Abdallah H, Chernobrovkina O, Korotkova A, Massoud R, Burkhalter B. Improving the quality of care for women with pregnancy-induced hypertension reduces costs in Tver, Russia. Operations Research Results 2(4). Bethesda (MD): Published for the United States Agency for International Development (USAID) by the Quality Assurance Project. 2002; 16 p.	Massoud MR. Applying modern quality improvement methodology to maternal and child health in Tver Oblast, Russian Federation. QA Brief. 2001; 9(2):28-32.	Franco LM, Marquez L, Ethier K, Balsara Z, Isenhower W. Results of collaborative improvement: effects on health outcomes and compliance with evidence-based standards in 27 applications in 12 countries. Bethesda (MD): University Research Co., LLC (URC); 2009 December. 48 p. Collaborative Evaluation Series. Published by the USAID Health Care Improvement Project.	USAID Health Care Improvement Project. The Improvement Collaborative: an approach to rapidly improve health care and scale up quality services. Bethesda (MD): University Research Co., LLC (URC); 2008 June. 20 p. Published by the USAID Health Care Improvement Project.	Franco LM, Marquez L. Effectiveness of collaborative improvement: evidence from 27 applications in 12 less-developed and middle-income countries. British Medical Journal Quality & Safety. 2011; 20(8):658-65.
235900001	0	1	1	2	1	0	1	0	0	0	0	0	0	0	AMRO	Brazil	1	1	0	1992	0	1	Pre-post study with randomized controls	1	0	1. Urban +/- periurban	2	2780	2	no intervention	training				Westphal MF, Taddei JA, Venancio SI, Bogus CM. Breast-feeding training for health professionals and resultant institutional changes. Bulletin of the World Health Organization. 1995; 73(4): 461-468.
237000001	0	1	1	0	0	0	1	0	0	1	0	0	0	0	AFRO	Uganda	0	1	0	2004	0	0	Interrupted time series with no controls	0	1	6. Unclear or not stated	1	270	1	training + printed STG + printed job aid					Hizaamu RNB, Waluga P. Total quality management. PowerPoint presentation presented at the Jinja District Local Government Health Management Team Quarterly Feedback Meeting; 2005 October; Uganda, and the HIV & AIDS Fellowship Programme Annual Dissemination Workshop; 2005 December 2; Uganda.
237700001	0	1	0	0	0	0	0	0	0	0	0	0	1	1	SEARO	Thailand	1	0	0	1993	0	1	Interrupted time series with no controls	0	1	1. Urban +/- periurban	2	2130	1	training + printed STG + patient education group meetings + one-on-one patient education meetings					Kasemsarn P, Ngarmpiyasakul C, Phongpanich S, Pulkasisri N. Baby-friendly hospital: how to sustain? Journal of the Medical Association of Thailand. 1995; 78(7):362-368.
238900001	0	1	0	0	1	0	1	0	0	0	0	0	0	0	SEARO	Indonesia	0	1	0	1991.5	0	0	Pre-post study with non-randomized controls	0	0	6. Unclear or not stated	2	680	2	no intervention	training + academic detailing				Gani L, Tangkilisan A, Pujilestari L. Improving rational prescribing of physicians: an educational approach for acute diarrhoea in children in Jakarta. Paper presented at: First International Conference on Improving Use of Medicines (ICIUM); 1997 April 1-4; Chiang Mai, Thailand [cited March 29, 2010]. Available from: http://archives.who.int/icium/icium1997/posters/2b2_text.html
241400001	0	1	0	3	0	0	1	0	0	0	0	0	0	0	EMRO	Pakistan	0	1	0	1999.5	0	1	Post-only study with randomized controls	1	0	1. Urban +/- periurban	1	470	2	no intervention	training + printed materials for HCPs (STG) and patients				Zaman S, Ashraf RN, Martines J. Training in complementary feeding counselling of healthcare workers and its influence on maternal behaviours and child growth: a cluster randomized controlled trial in Lahore, Pakistan. Journal of Health Population and Nutrition. 2008; 26(2): 210-222.
242100001	0	1	0	0	1	0	1	0	0	0	0	0	0	0	SEARO	Indonesia	0	1	0	1994	0	1	Interrupted time series with no controls	0	1	5. Rural only	2	890	1	team based problem solving + audit with feedback + supervision + group process + set HF performance goals + medical information management system + health services reporting at HF + new computer for new MIS					Sunartono, Darminto. From research to action: The Gunungkidul experience. Essential Drugs Monitor [internet]. 1995 [cited 2010 April 8];20:21-22. Available from: http://apps.who.int/medicinedocs/en/d/Js16517e/2.5.html (author list correction shown in Essential Drugs Monitor. 1996; 20: page 5, http://apps.who.int/medicinedocs/documents/s16516e/s16516e.pdf)	INRUD Indonesia. From research to action: the Gunungkidul experience [internet]. [cited 2010 Mar 11] Available from: http://dcc2.bumc.bu.edu/richardl/DPI02/Eng_Pres/S_12c_RDU-%20Gunungkidul%20experience_ENG.ppt	Sunartono, Darminto, Suryawati S, Prawitasari J, Bimo, Santoso B. Impact evaluation of self monitoring of drug use indicators in health facilities. Experiences from Gunungkidul, Indonesia. Poster session presented at: First International Conference on Improving Use of Medicines; 1997 April 1-4 [cited 2010 April 8]; Chiang Mai, Thailand. Available from: http://archives.who.int/icium/icium1997/post…	Hadiyono JE, Suryawati S, Danu SS, Sunartono, Santoso B. Interactional group discussion: results of a controlled trial using a behavioral intervention to reduce the use of injections in public health facilities. Social Science and Medicine, 1996; 42(8):1177-1183.
242200001	0	1	0	0	1	0	0	0	0	0	0	0	0	0	AMRO	Haiti	1	1	0	1993.5	0	0	Interrupted time series with no controls	0	1	5. Rural only	1	.	1	training					Aupont O. Reducing multiple antibiotics in treatment of acute respiratory infections (ARI): A planned intervention in Haiti. Proster pesented at: First International Conference on Improving Use of Medicines (ICIUM); 1997 1 - 4 Apr; Chiang Mai, Thailand. Available from: http://archives.who.int/icium/icium1997/posters/2P17_TXT.html, accessed April 8, 2010.
243200001	0	1	0	2	1	0	0	0	0	0	0	0	0	0	WPRO	Viet Nam	0	1	0	2003	0	0	Pre-post study with randomized controls	1	0	5. Rural only	1	510	2	no intervention	training + monitoring + peer review + supervision + group process				Dung PH, Chuc NTK, Ross-Degnan D. Improving community drug use focusing on hospital out-patient through peer review and implementation of guidelines for ARI treatment. Presented at the Second International Conference on Improving Use of Medicines, Chiang Mai, Thailand, March 30 - April 2, 2004. available at: http://www.icium.org/icium2004/resources/ppt/O_CH021.ppt, accessed April 9, 2010.	Dung PH, Chuc NTK, Dung NT, Ross-Degnan D. Improving ARI treatment in Vietnam district hospitals through implementation of locally adapted standard treatment guidelines, peer review, and supervision. Draft manuscript. 2005 October. 17 p.
243300001	0	0	1	1	0	0	0	0	0	0	0	0	0	1	AFRO	Nigeria	0	1	0	2001	0	0	Pre-post study with randomized controls	1	0	6. Unclear or not stated	1	310	3	no intervention	academic detailing + printed STG	academic detailing + non-performance-based non-financial incentive with job aid			Taylor O, Momodu RO, Odufalu O. Improving chloroquine prescribing in private clinics in Lagos State, Nigeria. Presented at: Second International Conference on Improving Use of Medicines (ICIUM); 2004 March 30-April 2; Chiang Mai, Thailand [cited April 9, 2010]. 13 p. Available from: http://www.icium.org/icium2004/resources/ppt/O_MA011.ppt
243500001	0	0	1	0	0	0	0	1	0	0	0	0	0	0	AMRO	Chile	0	0	1	1997.5	0	1	Interrupted time series with no controls	0	1	3. Urban-rural mix	3	5250	1	manager training + drug dispensed by prescription only + community education printed materials + community education radio + community education TV					Bavestrello L, Cabello A. Impact of regulatory measures on antibiotic sales in Chile. Poster session presented at: 2nd International Conference on Improving Use of Medicines (ICIUM); 2004 Mar 30 - Apr 2; Chiang Mai, Thailand. 14 p. Available from: http://www.icium.org/icium2004/resources/ppt/AM003.ppt, accessed April 10, 2010.	Bavestrello L, Cabello A, Casanova D. [Impact of regulatory measures in the trends of community consumption of antibiotics in Chile]. Revista médica de Chile. 2002;130(11):1265-72. Article in Spanish.	Bavestrello L, Cabello A. How Chile tackled overuse of antimicrobials. Essential Drugs Monitor. 2000;(28&29):13-14.
243600001	0	0	0	3	1	0	0	0	1	0	0	0	0	0	SEARO	Indonesia	0	1	0	2001	0	0	Interrupted time series with randomized controls	1	0	6. Unclear or not stated	2	680	3	no intervention	printed STG + problem solving meeting	printed STG + audit with feedback + problem solving meeting			Munawaroh S (INRUD Yogya/Indonesia)., Sunartono H (Sleman District Health Office)., Suryawati S (Deparment of Clinical Pharmacology, Gadjah Mada University, Indonesia). Reducing antibiotic overuse for ARIs with small-group educational intervention. Presented at: The Second International Conference on Improving Use of Medicines; 2004 March 30 - April 2; Chiang Mai, Thailand. Available from: http:/…
243800001	0	0	0	3	1	0	1	0	0	0	0	0	0	0	SEARO	Indonesia	0	1	0	2000.5	0	0	Interrupted time series with randomized controls	1	0	6. Unclear or not stated	2	680	2	no intervention	audit with feedback				Yudatiningsih I (Sleman District Health Office), Sunartono H (Sleman District Health Office), Suryawati S (Center for Clinical Pharmacology and Drug Policy Studies, Gadjah Mada University, Yogyakarta, Indonesia). The importance of feedback to enhance the impact of effective interventions to reduce antibiotics in acute respiratory-tract infection. Presented at: The Second International Conference …
243900001	0	1	0	1	1	0	1	0	0	0	0	0	0	0	SEARO	Indonesia	0	1	0	2001	0	0	Interrupted time series with no controls	0	1	6. Unclear or not stated	2	680	1	audit with feedback					Yudatiningsih I (Sleman District Health Office, Indonesia), Sunartono H (Sleman District Health Office, Indonesia). Long-term impact of an MTP approach to reduce inappropriate use of antibiotics in acute respiratory-tract infection. Presented at The Second International Conference on Improving Use of Medicines; 2004 March 30 - April 2; Chiang Mai, Thailand. Available from: http://www.icium.org/ic…
245000001	0	1	0	2	1	0	0	0	0	0	0	0	0	0	SEARO	Thailand	0	1	0	2000	0	0	Interrupted time series with no controls	0	1	1. Urban +/- periurban	2	1960	1	academic detailing + pamphlet for HCP + poster + other printed job aid + audit with feedback + self-assessment + policy allowing for generic drugs					Suttipoom P, Anansakunwatt W, Ngamthipwatthana T, Wagner A, Ross-Degnan D. Improving economic prescribing in a teaching hospital through an educational strategy to promote generic prescribing. Poster session presented at: 2nd International Conference on Improving Use of Medicines; 2004 Mar 30 - Apr 2; Chiang Mai, Thailand. Available from: http://www.icium.org/icium2004/resources/ppt/AC057.ppt, ac…
245700001	0	1	0	2	1	0	0	1	0	0	0	0	0	0	SEARO	Thailand	1	1	0	2001.5	0	0	Interrupted time series with no controls	0	1	1. Urban +/- periurban	2	1900	1	newsletter + printed literature for HCPs + policy promoting generic drugs					Suttipoom P, Anansakunwatt W, Ngamthipwatthana T, Wagner A, Ross-Degnan D. Improving economic prescribing in a teaching hospital through an educational strategy to promote generic prescribing. Poster session presented at: 2nd International Conference on Improving Use of Medicines; 2004 Mar 30 - Apr 2; Chiang Mai, Thailand. Available from: http://www.icium.org/icium2004/resources/ppt/AC057.ppt, ac…	Anansakunwatt W, Suttipoom P, Wagner A, Ross-Degnan D, Wongtanasuporn Y. A longitudinal policy analysis of the impact on prescribing patterns and medication cost of a generic dispensing policy in a teaching hospital in Thailand. Presented at: 2nd International Conference on Improving Use of Medicines (ICIUM); 2004 March 30 - April 2; Chiang Mai, Thailand. 13 p. Available from: http://www.icium.or…	Anansakunwatt W, Suttipoom P, Wagner AK, Ross-Degnan D, Wongtanasuporn Y. A longitudinal policy analysis of the impact on prescribing patterns and medication cost of a generic dispensing policy in a teaching hospital in Thailand. 12p.
247600001	0	0	0	0	1	0	0	0	0	0	0	0	0	0	AFRO	Ghana	1	0	0	2001	0	0	Pre-post study with non-randomized controls	0	0	1. Urban +/- periurban	1	300	2	no intervention	training				Ofei F, Forson A, Tetteh R, Ofori-Adjei D. An intervention to improve antibiotic prescribing habits of doctors in a teaching hospital. Presented at: Second International Conference on Improving Use of Medicines (ICIUM); March 30 - April 2, 2004; Chiang Mai, Thailand [cited April 10, 2010]. 13 p. Available from: http://www.icium.org/icium2004/resources/ppt/AD029.ppt
248100001	0	0	0	0	0	0	0	0	0	0	0	0	0	1	WPRO	China	1	0	0	1997	0	0	Pre-post study with non-randomized controls	0	0	1. Urban +/- periurban	2	750	2	no intervention	essential drug list + other contracting + consumer choice of HCP + establishment of single insurer + patient fund + new consultation fee + removal of fee-for-service				Rehnberg C, Meng Q, Bian Y, Zhuang N, Tang S. The impact of health insurance reform on hospital charges: a comparison of Nantong and Zibo. Chapter 10. In: Bloom G, Tang S, editors. Health care transition in urban China. Burlington, VT: Ashgate; 2004. p.163-180.
249100001	0	1	0	3	1	0	1	0	0	0	1	0	0	0	AMRO	Mexico	1	0	0	2001	0	1	Pre-post study with randomized controls	1	0	1. Urban +/- periurban	3	6310	2	no intervention	in-service training + non-supervisors help HCP + non-medical commodity supply + electronic literature for HCP				Gülmezoglu AM, Langer A, Piaggio G, Lumbiganon P, Villar J, Grimshaw J. Cluster randomised trial of an active, multifaceted educational intervention based on the WHO Reproductive Health Library to improve obstetric practices. BJOG: An International Journal of Obstetrics and Gynecology. 2007; 114(1):16-23.	Gülmezoglu AM, Villar J, Grimshaw J, Piaggio G, Lumbiganon P, Langer A. Cluster randomized trial of an active, multifaceted information dissemination intervention based on the WHO Reproductive health library to change obstetric practices: methods and design issues [ISRCTN14055385]. BMC Medical Research Methodology. 2004; 4:2.	Lumbiganon P, Gülmezoglu AM, Piaggio G, Langer A, Grimshaw J. Magnesium sulfate is not used for pre-eclampsia and eclampsia in Mexico and Thailand as much as it should be. Bulletin of the World Health Organization. 2007; 85(10):763-7.
249100002	0	1	0	2	1	0	1	0	0	0	1	0	0	0	SEARO	Thailand	1	0	0	2001	0	1	Pre-post study with randomized controls	1	0	4. Town +/- rural	3	1960	2	no intervention	in-service training + non-supervisors help HCP + non-medical commodity supply + electronic literature for HCP				Gülmezoglu AM, Langer A, Piaggio G, Lumbiganon P, Villar J, Grimshaw J. Cluster randomised trial of an active, multifaceted educational intervention based on the WHO Reproductive Health Library to improve obstetric practices. BJOG: An International Journal of Obstetrics and Gynecology. 2007;114(1):16-23.	Gülmezoglu AM, Villar J, Grimshaw J, Piaggio G, Lumbiganon P, Langer A. Cluster randomized trial of an active, multifaceted information dissemination intervention based on The WHO Reproductive health library to change obstetric practices: methods and design issues [ISRCTN14055385]. BMC Medical Research Methodology. 2004; 4:2.	Lumbiganon P, Gülmezoglu AM, Piaggio G, Langer A, Grimshaw J. Magnesium sulfate is not used for pre-eclampsia and eclampsia in Mexico and Thailand as much as it should be. Bulletin of the World Health Organization. 2007; 85(10):763-7.
255500001	0	1	0	1	1	0	1	1	0	0	0	1	0	0	AFRO	Niger	1	0	0	2007	0	1	Interrupted time series with no controls	0	1	1. Urban +/- periurban	1	280	1	training + poster for HCP + improvement collaborative					Catsambas TT, Franco LM, Gutmann M, Knebel E, Hill P, Lin Y-S. Evaluating health care collaboratives: the experience of the Quality Assurance Project. Bethesda (MD): University Research Co., LLC (URC); 2008 June. 89 p. Collaborative Evaluation Series. Published by the USAID Health Care Improvement Project.	Franco LM, Marquez L, Ethier K, Balsara Z, Isenhower W. Results of collaborative improvement: effects on health outcomes and compliance with evidence-based standards in 27 applications in 12 countries. Bethesda (MD): University Research Co., LLC (URC); 2009 December. 48 p. Collaborative Evaluation Series. Published by the USAID Health Care Improvement Project.	USAID Health Care Improvement Project. The Improvement Collaborative: an approach to rapidly improve health care and scale up quality services. Bethesda (MD): University Research Co., LLC (URC); 2008 June. 20 p. Published by the USAID Health Care Improvement Project.	Franco LM, Webb L. Niger Site Visit Report. Unpublished report prepared for the U.S. Agency for International Development (USAID) by the USAID Health Care Improvement Project and the Quality Assurance Project. 2008 February. pp iii-v and 30-42.	Franco LM, Marquez L. Effectiveness of collaborative improvement: evidence from 27 applications in 12 less-developed and middle-income countries. British Medical Journal Quality & Safety. 2011; 20(8):658-65.	Broughton E, Saley Z, Boucar M, Alagane D, Hill K, Marafa A, Asma Y, Sani K. Cost-effectiveness of a quality improvement collaborative for obstetric and newborn care in Niger. International Journal of Health Care Quality Assurance. 2013;26(3):250-61.
255500002	0	1	0	0	0	0	1	0	0	0	0	1	0	0	AFRO	Niger	0	0	1	2008	0	1	Interrupted time series with no controls	0	1	1. Urban +/- periurban	1	330	1	training + poster for HCP + improvement collaborative					Catsambas TT, Franco LM, Gutmann M, Knebel E, Hill P, Lin Y-S. Evaluating health care collaboratives: the experience of the Quality Assurance Project. Bethesda (MD): University Research Co., LLC (URC); 2008 June. 89 p. Collaborative Evaluation Series. Published by the USAID Health Care Improvement Project.	Franco LM, Marquez L, Ethier K, Balsara Z, Isenhower W. Results of collaborative improvement: effects on health outcomes and compliance with evidence-based standards in 27 applications in 12 countries. Bethesda (MD): University Research Co., LLC (URC); 2009 December. 48 p. Collaborative Evaluation Series. Published by the USAID Health Care Improvement Project.	USAID Health Care Improvement Project. The Improvement Collaborative: an approach to rapidly improve health care and scale up quality services. Bethesda (MD): University Research Co., LLC (URC); 2008 June. 20 p. Published by the USAID Health Care Improvement Project.	Franco LM, Webb L. Niger Site Visit Report. Unpublished report prepared for the U.S. Agency for International Development (USAID) by the USAID Health Care Improvement Project and the Quality Assurance Project. 2008 February. pp iii-v and 30-42.	Franco LM, Marquez L. Effectiveness of collaborative improvement: evidence from 27 applications in 12 less-developed and middle-income countries. British Medical Journal Quality & Safety. 2011; 20(8):658-65.	Broughton E, Saley Z, Boucar M, Alagane D, Hill K, Marafa A, Asma Y, Sani K. Cost-effectiveness of a quality improvement collaborative for obstetric and newborn care in Niger. International Journal of Health Care Quality Assurance. 2013;26(3):250-61.
255500003	0	1	0	0	1	0	1	1	0	0	0	1	0	0	AFRO	Niger	1	0	0	2008	0	1	Interrupted time series with no controls	0	1	3. Urban-rural mix	1	330	1	training + poster for HCP + improvement collaborative					Catsambas TT, Franco LM, Gutmann M, Knebel E, Hill P, Lin Y-S. Evaluating health care collaboratives: the experience of the Quality Assurance Project. Bethesda (MD): University Research Co., LLC (URC); 2008 June. 89 p. Collaborative Evaluation Series. Published by the USAID Health Care Improvement Project.	Franco LM, Marquez L, Ethier K, Balsara Z, Isenhower W. Results of collaborative improvement: effects on health outcomes and compliance with evidence-based standards in 27 applications in 12 countries. Bethesda (MD): University Research Co., LLC (URC); 2009 December. 48 p. Collaborative Evaluation Series. Published by the USAID Health Care Improvement Project.	USAID Health Care Improvement Project. The Improvement Collaborative: an approach to rapidly improve health care and scale up quality services. Bethesda (MD): University Research Co., LLC (URC); 2008 June. 20 p. Published by the USAID Health Care Improvement Project.	Franco LM, Webb L. Niger Site Visit Report. Unpublished report prepared for the U.S. Agency for International Development (USAID) by the USAID Health Care Improvement Project and the Quality Assurance Project. 2008 February. pp iii-v and 30-42.	Franco LM, Marquez L. Effectiveness of collaborative improvement: evidence from 27 applications in 12 less-developed and middle-income countries. British Medical Journal Quality & Safety. 2011; 20(8):658-65.
255500005	0	1	0	1	1	0	1	0	0	0	0	1	0	0	EURO	Russian Federation	1	1	0	2001	0	1	Interrupted time series with no controls	0	1	3. Urban-rural mix	3	1780	1	improvement collaborative					Catsambas TT, Franco LM, Gutmann M, Knebel E, Hill P, Lin Y-S. Evaluating health care collaboratives: the experience of the Quality Assurance Project. Bethesda (MD): University Research Co., LLC (URC); 2008 June. 89 p. Collaborative Evaluation Series. Published by the USAID Health Care Improvement Project.	Ethier K. Developing evidence-based standards for pregnancy-induced hypertension in Russia. Quality Assurance Project Case Study. Bethesda (MD): Published for the U.S. Agency for International Development (USAID) by the Quality Assurance Project. 2001; 24 p.	Abdallah H, Chernobrovkina O, Korotkova A, Massoud R, Burkhalter B. Improving the quality of care for women with pregnancy-induced hypertension reduces costs in Tver, Russia. Operations Research Results 2(4). Bethesda (MD): Published for the United States Agency for International Development (USAID) by the Quality Assurance Project. 2002; 16 p.	Massoud MR. Applying modern quality improvement methodology to maternal and child health in Tver Oblast, Russian Federation. QA Brief. 2001; 9(2):28-32.	USAID Health Care Improvement Project. The Improvement Collaborative: an approach to rapidly improve health care and scale up quality services. Bethesda (MD): University Research Co., LLC (URC); 2008 June. 20 p. Published by the USAID Health Care Improvement Project.	Franco LM, Marquez L. Effectiveness of collaborative improvement: evidence from 27 applications in 12 less-developed and middle-income countries. British Medical Journal Quality & Safety. 2011; 20(8):658-65.
255500006	0	1	0	1	1	0	1	0	0	0	0	0	0	0	EURO	Russian Federation	0	1	0	1999.5	0	1	Interrupted time series with no controls	0	1	6. Unclear or not stated	3	1710	1	improvement collaborative					Catsambas TT, Franco LM, Gutmann M, Knebel E, Hill P, Lin Y-S. Evaluating health care collaboratives: the experience of the Quality Assurance Project. Bethesda (MD): University Research Co., LLC (URC); 2008 June. 89 p. Collaborative Evaluation Series. Published by the USAID Health Care Improvement Project.	Franco LM, Marquez L, Ethier K, Balsara Z, Isenhower W. Results of collaborative improvement: effects on health outcomes and compliance with evidence-based standards in 27 applications in 12 countries. Bethesda (MD): University Research Co., LLC (URC); 2009 December. 48 p. Collaborative Evaluation Series. Published by the USAID Health Care Improvement Project.	USAID Health Care Improvement Project. The Improvement Collaborative: an approach to rapidly improve health care and scale up quality services. Bethesda (MD): University Research Co., LLC (URC); 2008 June. 20 p. Published by the USAID Health Care Improvement Project.	Franco LM, Marquez L. Effectiveness of collaborative improvement: evidence from 27 applications in 12 less-developed and middle-income countries. British Medical Journal Quality & Safety. 2011; 20(8):658-65.
255500009	0	1	0	0	1	1	1	1	0	1	0	1	0	0	AFRO	United Republic of Tanzania	0	1	0	2008	1	1	Interrupted time series with no controls	0	1	6. Unclear or not stated	1	450	1	improvement collaborative					Catsambas TT, Franco LM, Gutmann M, Knebel E, Hill P, Lin Y-S. Evaluating health care collaboratives: the experience of the Quality Assurance Project. Bethesda (MD): University Research Co., LLC (URC); 2008 June. 89 p. Collaborative Evaluation Series. Published by the USAID Health Care Improvement Project.	Franco LM, Marquez L, Ethier K, Balsara Z, Isenhower W. Results of collaborative improvement: effects on health outcomes and compliance with evidence-based standards in 27 applications in 12 countries. Bethesda (MD): University Research Co., LLC (URC); 2009 December. 48 p. Collaborative Evaluation Series. Published by the USAID Health Care Improvement Project.	USAID Health Care Improvement Project. The Improvement Collaborative: an approach to rapidly improve health care and scale up quality services. Bethesda (MD): University Research Co., LLC (URC); 2008 June. 20 p. Published by the USAID Health Care Improvement Project.	Franco LM, Marquez L. Effectiveness of collaborative improvement: evidence from 27 applications in 12 less-developed and middle-income countries. British Medical Journal Quality & Safety. 2011; 20(8):658-65.
255500010	0	1	0	0	1	1	1	1	0	1	0	1	1	0	AFRO	Uganda	0	1	0	2006.5	1	1	Interrupted time series with no controls	0	1	6. Unclear or not stated	1	370	1	improvement collaborative					Catsambas TT, Franco LM, Gutmann M, Knebel E, Hill P, Lin Y-S. Evaluating health care collaboratives: the experience of the Quality Assurance Project. Bethesda (MD): University Research Co., LLC (URC); 2008 June. 89 p. Collaborative Evaluation Series. Published by the USAID Health Care Improvement Project.	Franco LM, Marquez L, Ethier K, Balsara Z, Isenhower W. Results of collaborative improvement: effects on health outcomes and compliance with evidence-based standards in 27 applications in 12 countries. Bethesda (MD): University Research Co., LLC (URC); 2009 December. 48 p. Collaborative Evaluation Series. Published by the USAID Health Care Improvement Project.	USAID Health Care Improvement Project. The Improvement Collaborative: an approach to rapidly improve health care and scale up quality services. Bethesda (MD): University Research Co., LLC (URC); 2008 June. 20 p. Published by the USAID Health Care Improvement Project.	Wittcoff A, Furth R, Nabwire J, Crigler L. Baseline assessment of HIV service provider productivity and efficiency in Uganda. Technical Report. 2010 Sep; University Research Co., LLC. Published for the US Agency for International Development by QAP.	Franco LM, Marquez L. Effectiveness of collaborative improvement: evidence from 27 applications in 12 less-developed and middle-income countries. British Medical Journal Quality & Safety. 2011; 20(8):658-65.
255500012	0	1	0	0	0	1	1	1	0	1	0	1	0	0	AFRO	Uganda	0	1	0	2008	1	1	Interrupted time series with no controls	0	1	6. Unclear or not stated	1	420	1	improvement collaborative					Catsambas TT, Franco LM, Gutmann M, Knebel E, Hill P, Lin Y-S. Evaluating health care collaboratives: the experience of the Quality Assurance Project. Bethesda (MD): University Research Co., LLC (URC); 2008 June. 89 p. Collaborative Evaluation Series. Published by the USAID Health Care Improvement Project.	Franco LM, Marquez L, Ethier K, Balsara Z, Isenhower W. Results of collaborative improvement: effects on health outcomes and compliance with evidence-based standards in 27 applications in 12 countries. Bethesda (MD): University Research Co., LLC (URC); 2009 December. 48 p. Collaborative Evaluation Series. Published by the USAID Health Care Improvement Project.	USAID Health Care Improvement Project. The Improvement Collaborative: an approach to rapidly improve health care and scale up quality services. Bethesda (MD): University Research Co., LLC (URC); 2008 June. 20 p. Published by the USAID Health Care Improvement Project.	Wittcoff A, Furth R, Nabwire J, Crigler L. Baseline assessment of HIV service provider productivity and efficiency in Uganda. Technical Report. 2010 Sep; University Research Co., LLC. Published for the US Agency for International Development by QAP.	Franco LM, Marquez L. Effectiveness of collaborative improvement: evidence from 27 applications in 12 less-developed and middle-income countries. British Medical Journal Quality & Safety. 2011; 20(8):658-65.
257700001	0	1	0	0	1	0	0	0	0	0	0	0	0	0	SEARO	Bangladesh	1	0	0	1998.5	0	1	Pre-post study with non-randomized controls	0	0	6. Unclear or not stated	2	410	2	no intervention	in-service training				Akter SFU, Heller RD, Smith AJ, Milly AF. Impact of a training intervention on use of antimicrobials in teaching hospitals. The Journal of Infection in Developing Countries. 2009;3(6):447-51.
257800001	0	1	0	1	0	0	1	0	1	0	0	0	0	0	EMRO	Iran (Islamic Republic of)	0	1	0	2007	0	1	Post-only study with randomized controls	1	0	1. Urban +/- periurban	3	4230	2	no intervention	in-service training				Charandabi SMA, Vahidi R, Marions L, Wahlström R. Effect of a peer-educational intervention on provider knowledge and reported performance in family planning services: a cluster randomized trial. BMC Medical Education. 2010; 10:11.
257800002	0	1	0	0	0	0	1	0	1	0	0	0	0	0	EMRO	Iran (Islamic Republic of)	0	1	0	2007	0	1	Post-only study with randomized controls	1	0	1. Urban +/- periurban	3	4230	2	no intervention	Peer education + printed literature for HCP				Charandabi SMA, Vahidi R, Marions L, Wahlström R. Effect of a peer-educational intervention on provider knowledge and reported performance in family planning services: a cluster randomized trial. BMC Medical Education. 2010; 10:11.
257900001	0	1	0	3	1	0	0	0	0	0	0	0	0	0	SEARO	India	0	1	0	2007	0	1	Pre-post study with randomized controls	1	0	5. Rural only	2	920	2	no intervention	group process between HCP and community				Bhunia R, Hutin Y, Ramkrishnan R, Ghosh PK, Dey S, Murhekar M. Reducing use of injections through interactional group discussions: a randomized controlled trial. Indian Pediatrics. 2010;47(5):409-14.
258000001	0	1	1	2	0	0	0	0	0	0	0	1	0	0	SEARO	Nepal	0	1	0	2009.5	0	1	Pre-post study with randomized controls	1	0	3. Urban-rural mix	1	540	2	no intervention	academic detailing				Khanal S. Study the impact of academic detailing on childhood diarrhoea management to the primary healthcare providers in Nepal [master’s thesis]. [Penang (Malaysia)]: Universiti Sains Malaysia; 2010, 217 p.	Khanal S, Ibrahim MIM, Shankar PR, Palaian S, Mishra P. Evaluation of academic detailing programme on childhood diarrhoea management by primary healthcare providers in Banke district of Nepal. Journal of Health, Population and Nutrition. 2013;31(2):231-42.	Khanal S, Palaian S, Shankar PR, Mishra P, Ibrahim MIM. Impact of educational outreach visits by pharmacists on treatment of childhood diarrhoea - initial findings from Banke district, Nepal. South East Asian Journal of Medical Education. 2009;3(2):76-77.
258100001	0	1	0	1	0	0	1	0	1	0	0	0	0	0	AFRO	Nigeria	0	1	0	2010	0	1	Pre-post study with randomized controls	1	0	1. Urban +/- periurban	2	1470	2	no intervention	supervision				Bello DA, Hassan ZI, Afolaranmi TO, Tagurum YO, Chirdan OO, Zoakah AI. Supportive supervision: an effective intervention in achieving high quality malaria case management at primary health care level in Jos, Nigeria. Annals of African Medicine. 2013;12(4):243-51.
258200001	0	0	1	0	0	0	1	0	0	0	0	0	0	0	AFRO	Uganda	0	1	0	2006.5	0	1	Pre-post study with randomized controls	1	0	3. Urban-rural mix	1	370	3	no intervention	monitoring + self-assessment	monitoring + supervision + self-assessment			Do M, Agha S. Differences in the quality of reproductive health services provided by private midwives in Uganda. MD: Private Sector Partnerships-One project, Abt Associates Inc. 2009. 24 p. Contract No.: GPO-I-00-04-00007-00.	Do M. Can private sector providers accurately assess the quality of services they provide? Evidence from private midwives in Uganda. Bethesda, MD: Private Sector Partnerships-One project, Abt Associates Inc. 2009. 16 p. Contract No: GPO-I-00-04-00007-00.	Agha S. The impact of a quality-improvement package on reproductive health services delivered by private providers in Uganda. Studies in Family Planning. 2010; 41(3):205-15.
258300001	0	0	1	0	0	0	0	0	0	0	0	1	0	0	AFRO	Ghana	0	0	1	2012.5	0	1	Post-only study with randomized controls	1	0	3. Urban-rural mix	2	1730	2	no intervention	Electronic reminder for HCPs + Performance-based financial incentive for HCPs				Friedman W, Woodman B, Chatterji M. Can mobile phone messages to drug sellers improve treatment of childhood diarrhoea?--A randomized controlled trial in Ghana. Health Policy Planning. 2015;30 Suppl 1:i82-92.
258500001	0	0	1	1	0	0	0	0	0	0	0	1	0	0	SEARO	Bangladesh	0	0	1	2009.5	0	1	Pre-post study with randomized controls	1	0	3. Urban-rural mix	2	780	2	no intervention	in-service training + referral network + printed STG + other printed job aid				Alam N, Alam A, Fournier P. Medicine Sellers for Prevention and Control of Sexually Transmitted Infections: Effect of a Quasi-Experimental Training Intervention in Bangladesh. BioMed Research International. 2015; 2015:570340
258900001	0	1	0	2	0	0	1	0	0	0	0	0	0	0	AFRO	South Africa	0	1	0	2007.5	0	1	Post-only study with randomized controls	1	0	3. Urban-rural mix	3	6010	2	no intervention	in-service training + printed STG other job aid				Baumgartner JN, Morroni C, Mlobeli RD, Otterness C, Buga G, Chen M. Impact of a provider job aid intervention on injectable contraceptive continuation in South Africa. Studies in Family Planning. 2012;43(4):305-14.	Baumgartner JN, Morroni C, Mlobeli RD, Otterness C, Myer L, Janowitz B, Stanback J, Buga G. Timeliness of contraceptive reinjections in South Africa and its relation to unintentional discontinuation. International Family Planning Perspectives. 2007;33(2):66-74.
259000001	0	1	0	3	1	0	0	0	0	0	0	0	0	0	AMRO	Brazil	1	0	0	2010.5	0	1	Pre-post study with randomized controls	1	0	1. Urban +/- periurban	3	11010	2	no intervention	non-supervisors help HCP + electronic HCP self-study + provision of medical products + printed patient recording form + other printed job aid + printed STG poster + printed STG job aid				Berwanger O, Guimarães HP, Laranjeira LN, Cavalcanti AB, Kodama AA, Zazula AD,Santucci EV, Victor E, Tenuta M, Carvalho V, Mira VL, Pieper KS, Weber B, Mota LH, Peterson ED, Lopes RD, Bridge-Acs Investigators. Effect of a multifaceted intervention on use of evidence-based therapies in patients with acute coronary syndromes in Brazil: the BRIDGE-ACS randomized trial. Journal of American Medical As…	Berwanger O, Guimarães HP, Laranjeira LN, Cavalcanti AB, Kodama A, Zazula AD, Santucci E, Victor E, Flato UA, Tenuta M, Carvalho V, Mira VL, Pieper KS, Mota LH, Peterson ED, Lopes RD; BRIDGE-ACS. A multifaceted intervention to narrow the evidence-based gap in the treatment of acute coronary syndromes: rationale and design of the Brazilian Intervention to Increase Evidence Usage in Acute Coronary …
259500001	0	0	1	0	0	0	0	0	0	0	0	1	0	0	AFRO	Uganda	0	0	1	2011.5	0	1	Pre-post study with non-randomized controls	0	0	5. Rural only	1	610	2	no intervention	in-service training + supervision + pre-packaging + provision of medical products + provision of medical equipment + branding of HFs + non-performance-based financial incentive for HF + fee per service removed + printed patient recording form + printed STG				Awor P. Drug shops in integrated community case management of malaria, pneumonia and diarrhoea in Uganda. Appropriateness of care and adherence to treatment guidelines [dissertation]. [Bergen (Norway)]: University of Bergen; 2016. 120 p.	Awor P, Wamani H, Tylleskar T, Jagoe G, Peterson S. Increased access to care and appropriateness of treatment at private sector drug shops with integrated management of malaria, pneumonia and diarrhoea: a quasi-experimental study in Uganda. PLoS One. 2014;9(12):e115440.	Awor P, Wamani H, Bwire G, Jagoe G, Peterson S. Private sector drug shops in integrated community case management of malaria, pneumonia, and diarrhea in children in Uganda. The American Journal of Tropical Medicine and Hygiene. 2012;87(5 Suppl):92-6.	Awor P, Wamani H, Tylleskar T, Peterson S. Drug seller adherence to clinical protocols with integrated management of malaria, pneumonia and diarrhoea at drug shops in Uganda. Malaria Journal. 2015;14:277.
259900001	0	1	0	1	0	1	1	0	0	0	0	1	1	0	AFRO	Zambia	0	1	0	2011	0	1	Pre-post study with non-randomized controls	0	0	3. Urban-rural mix	2	1390	2	no intervention	pre-service training + in-service training + supervision + continuous quality improvement + provision of medical products + provision of medical equipment				Bazant E, Sarkar S, Banda J, Kanjipite W, Reinhardt S, Shasulwe H, Mulilo JMC, Kim YM. Effects of a performance and quality improvement intervention on the work in HIV-related care: a quasi-experiemental evaluation in Zambia. Human Resources for Health. 2014;12:73.	Kim YM, Banda J, Hiner C, Tholandi M, Bazant E, Sarkar S, Andrade ASA, Makwala C. Assessing the quality of HIV/AIDS services at military health facilities in Zambia. International Journal of STD & AIDS. 2013; 24:365-70.	Kim YM, Chilila M, Shasulwe H, Banda J, Kanjipite W, Sarkar S, Bazant E, Hiner C, Tholandi M, Reinhardt S, Mulilo JC, Kols A. Evaluation of a quality improvement intervention to prevent mother-to-child transmission of HIV (PMTCT) at Zambia defence force facilities. BMC Health Services Research. 2013; 13:345.	Kols A, Kim YM, Bazant E, Necochea E, Banda J, Stender S. A standards-based approach to quality improvement for HIV services at Zambia Defence Force facilities: results and lessons learned. AIDS. 2015; 29 (Suppl 2):S145-53,
259900002	0	1	0	1	0	1	1	0	0	0	0	1	0	0	AFRO	Zambia	0	1	0	2011	0	1	Pre-post study with non-randomized controls	0	0	3. Urban-rural mix	2	1390	2	no intervention	in-service training + supervision + continuous quality improvement + provision of medical products + provision of medical equipment				Bazant E, Sarkar S, Banda J, Kanjipite W, Reinhardt S, Shasulwe H, Mulilo JMC, Kim YM. Effects of a performance and quality improvement intervention on the work in HIV-related care: a quasi-experiemental evaluation in Zambia. Human Resources for Health. 2014;12:73.	Kim YM, Banda J, Hiner C, Tholandi M, Bazant E, Sarkar S, Andrade ASA, Makwala C. Assessing the quality of HIV/AIDS services at military health facilities in Zambia. International Journal of STD & AIDS. 2013; 24:365-70.	Kim YM, Banda J, Kanjipite W, Sarkar S, Bazant E, Hiner C, Tholandi M, Reinhardt S, Njobvu PD, Kols A, Benavides B. Improving performance of Zambia Defence Force antiretroviral therapy providers: evaluation of a standards-based approach. Global Health: Science and Practice. 2013; 1(2):213-27.	Kols A, Kim YM, Bazant E, Necochea E, Banda J, Stender S. A standards-based approach to quality improvement for HIV services at Zambia Defence Force facilities: results and lessons learned. AIDS. 2015; 29 (Suppl 2):S145-53,
260500001	0	1	0	2	1	0	1	0	0	0	0	1	0	0	AFRO	Uganda	0	1	0	2005	0	1	Pre-post study with randomized controls	1	0	5. Rural only	1	300	2	no intervention	group process between HCP and community + feedback for HCP about their performance + community scorecard + community contract with HCPs + community process				Bjorkman M. Essays on empirical development economics: education, health and gender [dissertation]. [Stockholm]: Stockholm University; 2006. 148 p.	Bjorkman M, Svensson J. Power to the people: evidence from a randomized field experiment of a community-based monitoring project in Uganda. World Bank Policy Research Working Paper; 2007 Jun. 64 p. Report no.: WPS4268	Bjorkman M, Svensson J. Power to the people: evidence from a randomized field experiment of a community-based monitoring project in Uganda. Quarterly Journal of Economics. 2009; 124 (2): 735-69.
260700001	0	1	0	2	0	0	1	0	0	0	0	0	0	0	SEARO	Indonesia	0	1	0	2006.5	0	1	Pre-post study with randomized controls	1	0	5. Rural only	2	1600	2	no intervention	HCP group process + electronic management info system + facilitated communication between HCPs + facilitated communication between HCPs and patients + electronic reminder for HCP +non-medical commodity supply + printed literature for HCP				Chib A. Adoption of Mobile Phone for Health care: A technology acceptance study of maternal care workers in Aceh Besar, Indonesia. Unpublished manuscript July 2009	World Vision, Indonesia Midwife ICT project Baseline Survey 2006.	Chib A. Information and Communication Technologies for Health: Midwives with Mobile-Phone project in Aceh Besar, Baseline Report. Indonesia: World Vision, April 2007.	Chib A. Information and Communication Technologies for Health; Midwives with Mobile-Phone Project in Aceh Besar, Baseline Report. Appendix 2. Indonesia: World Vision, April 2007.	Chib . Information and Communication Technologies for Health care: Midwife Mobile-Phone Project in Aceh Besar. Endline Report. Indonesia: World Vision 2008	Sirait M. ICT4D - Information and CommunicationTechnology for Midwife in Aceh Besar- Project: Report of Activities 2006-2007.	Chib, A. The Aceh Besar Midwives with Mobile Phones Project: Design and Evaluation Perspectives Using the Information and Communication Technologies for Healthcare Development Model. Journal of Computer-Mediated Communication 2010; 15 (3): 500-25.	Chib A, Lwin M, Ang J, Lin H, Santoso F. Midwives and mobiles:using ICTs to improve healthcare in Aceh Besar, Indonesia. Asian Journal of Communication. 2008; 18 (4): 348-364.	Lee S, Chib A, Kim J-N. Midwives' cell phone use and health knowledge in rural communities. Journal Health Communication. 2011;16(9):1006-23.
261500001	0	0	1	2	0	0	0	0	1	0	0	0	0	0	AFRO	United Republic of Tanzania	0	0	1	2012	0	1	Post-only study with randomized controls	1	0	3. Urban-rural mix	1	770	2	no intervention	electronic reminder for HCP				Bruxvoort K, Festo C, Kalolella A, Cairns M, Lyaruu P, Kenani M, Kachur SP, Goodman C, Schellenberg D. Cluster randomized trial of text message reminders to retail staff in Tanzanian drug shops dispensing artemether-lumefantrine: effect on dispenser knowledge and patient adherence. American Journal of Tropical Medicine and Hygiene. 2014; 91(4):844-53.
261700001	0	1	0	2	1	0	1	1	0	0	0	1	0	0	AMRO	Peru	0	1	0	2006.5	0	1	Post-only study with randomized controls	1	0	2. Periurban only	3	3220	2	no intervention	audit with written feedback + non-supervisors help HCP + electronic medical record + electronic reminder for HCP				Blaya JA, Shin SS, Yagui M, Contreras C, Cegielski P, Yale G, Suarez C, Asencios L, Bayona J, Kim J, Fraser HSF. Reducing communication delays and improving quality of care with a tuberculosis laboratory information system in resource poor environments: a cluster randomized controlled trial. PLoS ONE. 2014;9(4):e90110.	Blaya JA, Shin SS, Yale G, Suarez C, Asencios L, Contreras C, Rodriguez P, Kim J, Cegielski P, Fraser HSF. Electronic laboratory system reduces errors in National Tuberculosis Program: a cluster randomized controlled trial. International Journal of Tuberculosis and Lung Disease. 2010; 14(8:1009-15.	Blaya JA, Shin S, Contreras C, Yale G, Suarez C, Asencios L, Kim J, Rodriguez P, Cegielski P, Fraser HSF. Full impact of laboratory information system requires direct use by clinical staff: cluster randomized controlled trial. Journal of the American Medical Informatics Association. 2011 Jan-Feb;18:11-6.	Blaya JA, Shin SS, Yagui MJA, Yale G, Suarez CZ, Asencios LL, Cegielski JP, Fraser HSF. A web-based laboratory information system to improve quality of care of tuberculosis patients in Peru: functional requirements, implementation and usage statistics. BMC Medical Informatics and Decision Making. 2007;7:33.
262200001	0	1	0	1	0	0	0	0	0	0	0	0	1	0	SEARO	India	0	1	0	2013	1	0	Pre-post study with randomized controls	1	0	5. Rural only	2	1520	2	no intervention	supervision + HCP self-assessment + electronic job aid + electronic management info system + facilitated communication between HCPs + patient education home visits + electronic reminder for HCPs				Borkum E, Sivasankaran A, Sridharan S, Rotz D, Sethi S, Manoranjini M, Ramakrishnan L, Rangarajan A. Final Report: Evaluation of the information and communication technology (ICT) continuum of care services (CCS) intervention in Bihar. Princeton, NJ: Mathematica Policy Research; 2015. 82 p. Reference No.: 40195. Contract No.: 4993/22539(18). Supported by Bill and Melinda Gates Foundation.	Borkum E, Rotz D, Rangarajan A, Sethi S, Sridharan S, Manoranjini M, Ramakrishnan L. Final Report: Midline findings from the evaluation of the Ananya program in Bihar. Princeton, NJ: Mathematica Policy Research; 2014. 228 p. Reference No.: 40195.220. Contract No.: 4993/22539(18). Supported by Bill and Melinda Gates Foundation.
264300001	0	1	0	1	1	0	0	0	0	0	0	0	0	0	WPRO	China	0	1	0	2008.5	0	1	Pre-post study with non-randomized controls	0	0	3. Urban-rural mix	3	3690	2	no intervention	essential drug list + restricted drug list + standardized procurement systems + standard drug quality + performance-based financial incentive for HFs + fee per drug reduced				Chen M, Wang L, Chen W, Zhang L, Jiang H, Mao W. Does economic incentive matter for rational use of medicine? China's experience from the essential medicines program. PharmacoEconomics. 2014; 32:245-55.
264500001	0	1	0	0	1	1	1	0	0	0	0	1	0	0	AFRO	Burkina Faso	0	1	0	2012	0	1	Pre-post study with non-randomized controls	0	0	5. Rural only	1	650	2	no intervention	electronic job aid + electronic management info system + electronic literature for HCP + performance-based financial incentive for HF + performance-based non-financial incentive for HCP				Yé M, Sié A, Diboulo E, Loukanova S, Duysburgh E, Sauerborn R. Do performance-based incentives for health care providers improve maternal and neonatal health care? Results from quasi-experimental study in rural health districts in Burkina Faso. Third Global Symposium on Health Systems Research. Cape Town; 30 Sept - 3 Oct 2014.	Duysburgh E. Quality of antenatal and childbirth care in selected rural primary healthcare facilities in Burkina Faso, Ghana and Tanzania: an intervention study. Global Maternal Newborn Health Conference. Mexico City; Oct 18-21, 2015.	Duysburgh E. Quality of maternal and infant care in sub-Saharan Africa: challenges and opportunities. Feb 2016. ICRH Monographs.	Duysburgh E, Temmerman M, Yé M, Williams A, Massawe S, Williams J, Mpembeni R, Loukanova S, Haefeli WE, Blank A. Quality of antenatal and childbirth care in rural health facilities in Burkina Faso, Ghana and Tanzania: an intervention study. Tropical Medicine and International Health. 2016; 21:70-83.	Blank A, Prytherch H, Kaltschmidt J, Krings A, Sukums F, Mensah N, Zakane A, Loukanova S, Gustafsson LL, Sauerborn R, Haefeli W. "Quality of prenatal and maternal care: bridging the know-do gap" (QUALMAT study): an electronic clinical decision support system for rural Sub-Saharan Africa. BMC Medical Informatics and Decision Making. 2013; 13:44.	Duysburgh E, Zhang WH, Yé M, Williams A, Massawe S, Sié A, Williams J, Mpembeni R, Loukanova S, Temmerman M. Quality of antenatal and childbirth care in selected rural health facilities in Burkino Faso, Ghana and Tanzania: similar finding. Tropical Medicine and International Health. 2013; 18(5):534-47.	Duysburgh E, Ye M, Williams A, Massawe S, Sié A, Williams J, Mpembeni R, Loukanova S, Temmerman M. Counseling on and women's awareness of pregnancy danger signs in selected rural health facilities in Burkina Faso, Ghana and Tanzania. Tropical Medicine and International Health. 2013; 18(12):1498-1509.	Zakane SA, Gustafsson LL, Tomson G, Loukanova S, Sié A, Nasiell J, Bastholm-Rahmner P. Guidelines for maternal and neonatal "point of care": needs of and attitudes towards a computerized clinical decision support system in rural Burkina Faso. International Journal of Medical Informatics. 2014; 83:459-69.	Yé M, Aninanya GA, Sié A, Kakoko DC, Chatio S, Kagoné M, Prytherch H, Loukanova S, Williams JE, Sauerborn R. Establishing sustainable performance-based incentive schemes: views of rural health workers from qualitative research in three sub-Saharan African countries. Rural Remote Health. 2014; 14(3):2681.	Yé M, Diboulo E, Kagoné M, Sié A, Sauerborn R, Loukanova S. Health worker preferences for performance-based payment schemes in a rural health district in Burkina Faso. Global Health Action. 2016; 9 doi:http://dx.doi.org/10.3402/gha.v9.29103.
264500002	0	1	1	0	1	1	1	0	0	0	0	1	0	0	AFRO	Ghana	0	1	0	2012	0	1	Pre-post study with non-randomized controls	0	0	5. Rural only	2	1560	2	no intervention	electronic job aid + electronic management info system + electronic literature for HCP + performance-based non-financial incentive for HCP				Duysburgh E. Quality of antenatal and childbirth care in selected rural primary healthcare facilities in Burkina Faso, Ghana and Tanzania: an intervention study. Global Maternal Newborn Health Conference. Mexico City; Oct 18-21, 2015.	Duysburgh E. Quality of maternal and infant care in sub-Saharan Africa: challenges and opportunities. Feb 2016. ICRH Monographs.	Duysburgh E, Temmerman M, Yé M, Williams A, Massawe S, Williams J, Mpembeni R, Loukanova S, Haefeli WE, Blank A. Quality of antenatal and childbirth care in rural health facilities in Burkina Faso, Ghana and Tanzania: an intervention study. Tropical Medicine and International Health. 2016; 21:70-83.	Blank A, Prytherch H, Kaltschmidt J, Krings A, Sukums F, Mensah N, Zakane A, Loukanova S, Gustafsson LL, Sauerborn R, Haefeli W. "Quality of prenatal and maternal care: bridging the know-do gap" (QUALMAT study): an electronic clinical decision support system for rural Sub-Saharan Africa. BMC Medical Informatics and Decision Making. 2013; 13:44.	Dalaba MA, Akweongo P, Williams J, Saronga HP, Tonchev P, Sauerborn R, Mensah N, Blank A, Kaltschmidt J, Loukanova S. Costs associated with implementation of computer-assisted clinical decision support system for antenatal and delivery care: case study of Kassena-Nankana district of Northern Ghana. PLoS One. 2014; 9(9):e106416.	Duysburgh E, Zhang WH, Yé M, Williams A, Massawe S, Sié A, Williams J, Mpembeni R, Loukanova S, Temmerman M. Quality of antenatal and childbirth care in selected rural health facilities in Burkino Faso, Ghana and Tanzania: similar finding. Tropical Medicine and International Health. 2013; 18(5):534-47.	Duysburgh E, Ye M, Williams A, Massawe S, Sié A, Williams J, Mpembeni R, Loukanova S, Temmerman M. Counseling on and women's awareness of pregnancy danger signs in selected rural health facilities in Burkina Faso, Ghana and Tanzania. Tropical Medicine and International Health. 2013; 18(12):1498-1509.	Duysburgh E, Williams A, Williams J, Loukanova S, Temmerman M. Quality of antenatal and childbirth care in northern Ghana. BJOG. 2014; 121 (Suppl. 4):117-26.	Mensah N, Sukums F, Awine T, Meid A, Williams J, Akweongo P, Kaltschmidt J, Haefeli WE, Blank A. Impact of an electronic clinical decision support system on workflow in antenatal care: the QUALMAT eCDSS in rural health care facilities in Ghana and Tanzania. Global Health Action. 2015; 8:25756.	Sukums F, Mensah N, Mpembeni R, Kaltschmidt J, Haefeli WE, Blank A. Health workers’ knowledge of and attitudes towards computer applications in rural African health facilities. Global Health Action. 2014; 7:24534.	Sukums F, Mensah N, Mpembeni R, Massawe S, Duysburgh E, Williams A, Kaltschmidt J, Louanova S, Haefeli WE, Blank A. Promising adoption of an electronic clinical decision support system for antenatal and intrapartum care in rural primary healthcare facilities in sub-Saharan Africa: the QUALMAT experience. International Journal of Medical Informatics. 2015; 84:647-57.	Yé M, Aninanya GA, Sié A, Kakoko DC, Chatio S, Kagoné M, Prytherch H, Loukanova S, Williams JE, Sauerborn R. Establishing sustainable performance-based incentive schemes: views of rural health workers from qualitative research in three sub-Saharan African countries. Rural Remote Health. 2014; 14(3):2681.
264500003	0	1	1	0	1	1	1	0	0	0	0	1	0	0	AFRO	United Republic of Tanzania	0	1	0	2012	0	1	Pre-post study with non-randomized controls	0	0	5. Rural only	1	770	2	no intervention	electronic job aid + electronic management info system + electronic literature for HCP + performance-based non-financial incentive for HCP				Duysburgh E. Quality of antenatal and childbirth care in selected rural primary healthcare facilities in Burkina Faso, Ghana and Tanzania: an intervention study. Global Maternal Newborn Health Conference. Mexico City; Oct 18-21, 2015.	Duysburgh E. Quality of maternal and infant care in sub-Saharan Africa: challenges and opportunities. Feb 2016. ICRH Monographs.	Duysburgh E, Temmerman M, Yé M, Williams A, Massawe S, Williams J, Mpembeni R, Loukanova S, Haefeli WE, Blank A. Quality of antenatal and childbirth care in rural health facilities in Burkina Faso, Ghana and Tanzania: an intervention study. Tropical Medicine and International Health. 2016; 21:70-83.	Blank A, Prytherch H, Kaltschmidt J, Krings A, Sukums F, Mensah N, Zakane A, Loukanova S, Gustafsson LL, Sauerborn R, Haefeli W. "Quality of prenatal and maternal care: bridging the know-do gap" (QUALMAT study): an electronic clinical decision support system for rural Sub-Saharan Africa. BMC Medical Informatics and Decision Making. 2013; 13:44.	Duysburgh E, Zhang WH, Yé M, Williams A, Massawe S, Sié A, Williams J, Mpembeni R, Loukanova S, Temmerman M. Quality of antenatal and childbirth care in selected rural health facilities in Burkino Faso, Ghana and Tanzania: similar finding. Tropical Medicine and International Health. 2013; 18(5):534-47.	Duysburgh E, Ye M, Williams A, Massawe S, Sié A, Williams J, Mpembeni R, Loukanova S, Temmerman M. Counseling on and women's awareness of pregnancy danger signs in selected rural health facilities in Burkina Faso, Ghana and Tanzania. Tropical Medicine and International Health. 2013; 18(12):1498-1509.	Mensah N, Sukums F, Awine T, Meid A, Williams J, Akweongo P, Kaltschmidt J, Haefeli WE, Blank A. Impact of an electronic clinical decision support system on workflow in antenatal care: the QUALMAT eCDSS in rural health care facilities in Ghana and Tanzania. Global Health Action. 2015; 8:25756.	Sukums F, Mensah N, Mpembeni R, Kaltschmidt J, Haefeli WE, Blank A. Health workers’ knowledge of and attitudes towards computer applications in rural African health facilities. Global Health Action. 2014; 7:24534.	Sukums F, Mensah N, Mpembeni R, Massawe S, Duysburgh E, Williams A, Kaltschmidt J, Louanova S, Haefeli WE, Blank A. Promising adoption of an electronic clinical decision support system for antenatal and intrapartum care in rural primary healthcare facilities in sub-Saharan Africa: the QUALMAT experience. International Journal of Medical Informatics. 2015; 84:647-57.	Yé M, Aninanya GA, Sié A, Kakoko DC, Chatio S, Kagoné M, Prytherch H, Loukanova S, Williams JE, Sauerborn R. Establishing sustainable performance-based incentive schemes: views of rural health workers from qualitative research in three sub-Saharan African countries. Rural Remote Health. 2014; 14(3):2681.
265900001	0	1	0	3	1	1	1	0	0	0	0	1	1	0	EMRO	Afghanistan	0	1	0	2011.5	0	1	Post-only study with randomized controls	1	0	3. Urban-rural mix	1	670	2	no intervention	performance-based financial incentive for HF				Dale EM. Performance-based payments, provider motivation and quality of care in Afghanistan [dissertation]. [Baltimore]: Johns Hopkins University; 2014. 245 p.	Dale E, Peters DH. Insights from Afghanistan: Effects of performance-based payments on health worker motivation and quality of care. Poster presented at 3rd Global Symposium on Health Systems Research, 2014; Cape Town, South Africa	Engineer CY, Dale E, Agarwal A, Agarwal A, Alonge O, Edward A, Gupta S, Schuh HB, Burnham G, Peters DH. Effectiveness of a pay-for-performance intervention to improve maternal and child health services in Afghanistan: a cluster-randomized trial. International Journal of Epidemiology. 2016. 45(2): 451-9
266500001	0	1	0	2	0	0	0	1	1	0	0	0	0	1	AFRO	Ethiopia	0	1	0	2007	0	1	Post-only study with randomized controls	1	0	5. Rural only	1	220	2	no intervention	in-service training (HF-based HCPs and CHWs) + supervision + improved service utilization + non-medical commodity supply + printed STG literature + community education group meetings				Datiko DG, Lindtjørn B. Health extension workers improve tuberculosis case detection and treatment success in southern Ethiopia: a community randomized trial. PLoS One. 2009; 4(5): e5443.	Datiko DG, Lindtjørn B. Cost and cost-effectiveness of smear-positive tuberculosis treatment by health extension workers in southern Ethiopia: a community randomized trial. PLoS One. 2010; 5(2): e9158.
266700001	0	1	0	0	1	0	1	0	0	0	0	0	0	0	EURO	Georgia	0	1	0	2005	0	1	Pre-post study with randomized controls	1	0	4. Town +/- rural	3	1410	2	no intervention	supervision + self-assessment				Djibuti M, Gotsadze G, Zoidze A, Mataradze G, Esmail LC, Kohler JC. The role of supportive supervision on immunization program outcome - a randomized field trial from Georgia. BMC International Health and Human Rights. 2009; 9 (Suppl 1):S11	Esmail LC, Cohen-Kohler JC, Djibuti M. Human resource management in the Georgian National Immunization Program: a baseline assessment. Human Resources for Health. 2007; 5:20.
267200001	0	1	0	3	1	0	0	0	0	0	0	0	0	0	EMRO	Egypt	0	1	0	2011	0	1	Post-only study with randomized controls	1	0	3. Urban-rural mix	2	2520	2	no intervention	in-service training + supervision + other printed job aid + community education printed materials				El-Sayed H, Martines J, Rakha M, Zekry O, Abdel-Hak M, Abbas H. The effectiveness of the WHO training course on complementary feeding counseling in a primary care setting, Ismailia, Egypt. Journal of Egyptian Public Health Association. 2014; 89(1):1-8.
267400001	0	1	0	0	1	0	1	0	0	0	0	0	0	0	AMRO	Mexico	1	0	0	2011.5	0	1	Pre-post study with non-randomized controls	0	0	1. Urban +/- periurban	3	9870	2	no intervention	in-service training				Fritz J, Walker D, Cohen S, Angeles G, Lamadrid-Figueroa H. Can a simulation-based training program impact the use of evidence based routine practices at birth? Results of a hospital-based controlled trial in Mexico. Poster session presented at: Global Maternal Newborn Health Conference; 2015 Oct 18-21; Mexico City, Mexico.	Lamadrid-Figueroa H. Impact of PRONTO: results of a cluster randomized trial in Mexico. Paper presented at: Global Maternal Newborn Health Conference; 2015 Oct 18-21; Mexico City, Mexico.	Fritz J, Walker D, Cohen S, Angeles G, Lamadrid-Figueroa H. Can a simulation-based training program impact the use of evidence based routine practices at birth? Results of a hospital-based controlled trial in Mexico. Currently under review. 2016.	Walker D, Cohen S, Fritz J, Olvera M, Lamadrid-Figueroa H, Cowan JG, Hernandez DG, Dettinger JC, Fahey JO. Team training in obstetric and neonatal emergencies using highly realistic simulation in Mexico: impact on process indicators. BMC Pregnancy and Childbirth. 2014; 14:367.	Walker D, Cohen SR, Fritz J, Olvera-Garcia M, Zelek ST, Fahey JO, Romero-Martinez M, Montoya-Rodriguez A, Lamadrid-Figueroa H. Impact evaluation of PRONTO Mexico: a simulation-based program in obstetric and neonatal emergencies and team training. Simulation in Healthcare. 2016; 11(1):1-9.	Fritz J, Walker DM, Cohen S, Angeles G, Lamadrid-Figueroa H. Can a simulation-based training program impact the use of evidence based routine practices at birth? Results of a hospital-based cluster randomized trial in Mexico. PLoS ONE. 2017; 12(3):e0172623.
267500001	0	0	1	0	0	0	0	0	0	0	0	0	1	0	AFRO	Zambia	0	1	0	2010.5	0	0	Pre-post study with non-randomized controls	0	0	3. Urban-rural mix	2	1390	2	no intervention	continuous quality improvement				Furth R, Crigler L. Improving CHW program functionality, performance, and engagement: operations research results from Zambia. Bethesda (MD): USAID Health Care Improvement Project. 2012 Jun. 55 p. Contract No.: GHN-I-03-07-00003-00.
267600001	0	1	0	0	1	0	0	0	0	0	0	0	0	0	AFRO	Nigeria	0	1	0	2013	0	1	Pre-post study with non-randomized controls	0	0	1. Urban +/- periurban	2	2700	2	no intervention	in-service training + audit with in-person feedback + printed STG other job aid				Garba MA, Mustapha GM, Rejoice C, Mustapha B, Alhaji MA, Bello IA, Hassan AE. Competence-based learning: The effectiveness of targeted resident education and clinical auditing feedback on completed death certificate accuracy rates. Nigerian Journal of Paediatrics. 2015; 42(2):132-6.
267900001	0	1	1	3	1	0	0	0	0	0	0	0	0	0	EMRO	Iran (Islamic Republic of)	0	1	0	2003	0	1	Post-only study with randomized controls	1	0	1. Urban +/- periurban	3	2180	2	no intervention	in-service training				Garjani A, Salimnejad M, Shamsmohamadi M, Baghchevan V, Vahidi RG, Maleki-Dijazi N, Rezazadeh H. Effect of interactive group discussion among physicians to promote rational prescribing. Eastern Mediterranean Health Journal. 2009;15(2):408-15.
268000001	0	1	1	2	1	0	0	0	0	0	0	0	0	0	WPRO	China	0	1	0	2009	0	1	Pre-post study with randomized controls	1	0	1. Urban +/- periurban	3	3690	2	no intervention	essential drug list + improved medicine logistics + standardized procurement systems				Gong Y, Yang C, Yin X, Zhu M, Yang H, Wang Y, Li Y, Liu L, Dong X, Cao S, Lu Z. The effect of essential medicines programme on rational use of medicines in China. Health policy and planning. 2016;31(1):21-7.	Li Y, Xu J, Wang F, Wang B, Liu L, Hou W, Fan H, Tong Y, Zhang J, Lu Z. Overprescribing in China, driven by financial incentives, results in very high use of antibiotics, injections, and corticosteroids. Health Affairs. 2012;31(5):1075-82.
268300001	0	1	0	1	1	0	1	1	0	1	0	0	0	0	AFRO	Niger	0	1	0	2010	0	0	Interrupted time series with no controls	0	1	3. Urban-rural mix	1	350	1	collaborative improvement					Crigler L, Boucar M, Sani K, Abdou S, Djibrina S, Saley Z. 2012. The Human Resources Collaborative: Improving Maternal and Child Care in Niger. Final Report. Bethesda (MD): University Research Co., LLC (URC); 2012. 62 p. Contract No. GHN-I-03-07-00003-00. Supported by the USAID Health Care Improvement Project.	USAID Health Care Improvement Project. Strengthening human resources for health to improve maternal care in Niger's Tahoua region. Bethesda (MD): University Research Co., LLC (URC); 2011. 4 p. Contract No.: GHN-I-03-07-00003-00.
268400001	0	0	1	2	1	0	0	0	0	0	0	0	0	0	WPRO	China	0	1	0	2011.5	0	1	Pre-post study with randomized controls	1	0	5. Rural only	3	5940	2	no intervention	academic detailing + non-supervisors help HCP + supervision				He P, Yuan Z, Liu Y, Li G, Lv H, Yu J, Harris MF. An evaluation of a tailored intervention on village doctors use of electronic health records. BMC Health Services Research. 2014; 14:217.
268500001	0	1	0	2	1	0	1	0	0	0	0	0	0	0	WPRO	China	1	1	0	2008.5	0	1	Post-only study with randomized controls	1	0	4. Town +/- rural	3	3690	3	no intervention	In-service training (health education)	In-service training (clinical skills)			Zhang WH, Raven J, Zhang TH, Shen Y, Huang K, Long Q, Klemetti R, Temmerman M, Hemminki E and the CHIMACA study group. (2010). Implementation of interventions in the CHIMACA project. THL discussion paper 13, THL, University print, Helsinki, Finland.	Zhang WH, Raven J, Zhang TH, Shen Y, Huang K, Long Q, Klemetti R, Temmerman M, Hemminki E, the CHIMACA study group. Implementation of interventions in the CHIMACA project. National Institute for Health and Welfare (THL), Discussion papers 13/2010. Helsinki 2010.	Hemminki E, Long Q, Zhang WH, Wu Z, Raven J, Tao F, Yan H, Wang Y, Klemetti R, Zhang T, Regushevskaya E, Tang S. Impact of financial and educational interventions on maternity care: results of cluster randomized trials in rural China, CHIMACA. Maternal and Child Health Journal. 2013;17(2):208-21.
268500002	0	1	0	1	1	0	1	0	1	0	0	0	0	0	WPRO	China	1	1	0	2008.5	0	1	Post-only study with randomized controls	1	0	4. Town +/- rural	3	3690	3	no intervention	conditional cash transfer to household + non-health community education	In-service training			Zhang WH, Raven J, Zhang TH, Shen Y, Huang K, Long Q, Klemetti R, Temmerman M, Hemminki E, the CHIMACA study group. Implementation of interventions in the CHIMACA project. National Institute for Health and Welfare (THL), Discussion papers 13/2010. Helsinki 2010.	Long Q, Huang K, Shen Y, Hemminki E. Community-based randomised financial interventions for prenatal care: lesson from implementation in two rural counties in China. https://www.thl.fi/documents/189940/1590285/Financial-intervention-30012012.pdf/33c3ac8e-df49-41cd-9545-3486c4ffa00a	Hemminki E, Long Q, Zhang WH, Wu Z, Raven J, Tao F, Yan H, Wang Y, Klemetti R, Zhang T, Regushevskaya E, Tang S. Impact of financial and educational interventions on maternity care: results of cluster randomized trials in rural China, CHIMACA. Maternal and Child Health Journal. 2013;17(2):208-21.
268500003	0	1	0	2	1	0	1	0	1	0	0	0	0	0	WPRO	China	1	1	0	2008.5	0	0	Post-only study with randomized controls	1	0	4. Town +/- rural	3	3690	3	no intervention	In-service training (health education)	In-service training (clinical skills)			Hemminki E, Long Q, Zhang WH, Wu Z, Raven J, Tao F, Yan H, Wang Y, Klemetti R, Zhang T, Regushevskaya E, Tang S. Impact of financial and educational interventions on maternity care: results of cluster randomized trials in rural China, CHIMACA. Maternal and Child Health Journal. 2013;17(2):208-21.	Zhang WH, Raven J, Zhang TH, Shen Y, Huang K, Long Q, Klemetti R, Temmerman M, Hemminki E and the CHIMACA study group. (2010). Implementation of interventions in the CHIMACA project. THL discussion paper 13, THL, University print, Helsinki, Finland.
268500005	0	1	0	1	1	0	0	0	1	0	0	0	0	0	WPRO	China	1	1	0	2008.5	0	1	Post-only study with randomized controls	1	0	4. Town +/- rural	3	3690	2	no intervention	In-service training				Zhang WH, Raven J, Zhang TH, Shen Y, Huang K, Long Q, Klemetti R, Temmerman M, Hemminki E and the CHIMACA study group. (2010). Implementation of interventions in the CHIMACA project. THL discussion paper 13, THL, University print, Helsinki, Finland.	Hemminki E, Long Q, Zhang WH, Wu Z, Raven J, Tao F, Yan H, Wang Y, Klemetti R, Zhang T, Regushevskaya E, Tang S. Impact of financial and educational interventions on maternity care: results of cluster randomized trials in rural China, CHIMACA. Maternal and Child Health Journal. 2013;17(2):208-21.
268700001	0	1	0	3	0	0	0	0	0	0	1	0	0	0	EMRO	Iran (Islamic Republic of)	1	0	0	2011	0	1	Post-only study with randomized controls	1	0	1. Urban +/- periurban	3	6790	2	no intervention	supervision				Hengameh H, Afsaneh R, Morteza K, Hosein M, Marjan SM, Abbas E. The effect of applying direct observation of procedural skills (DOPS) on nursing students' clinical skills: A randomized clinical trial. Global Journal of Health Science. 2015; 7(7):17-21.
269400001	0	1	0	3	0	0	0	0	0	0	0	0	0	1	AMRO	Peru	0	1	0	2006	0	1	Pre-post study with randomized controls	1	0	1. Urban +/- periurban	3	2820	3	no intervention	monitoring + electronic reminder for HCP	supervision			Huaman MA, Araujo-Castillo RV, Soto G, Neyra JM, Quispe JA, Fernandez MF, Mundaca CC, Blazes DL. Impact of two interventions on timeliness and data quality of an electronic disease surveillance system in a resource limited setting (Peru): a prospective evaluation. BMC Medical Informatics and Decision Making. 2009; 9:16
269600001	0	0	1	3	1	0	1	0	0	1	0	0	0	0	AFRO	Nigeria	0	1	0	2013	0	1	Pre-post study with randomized controls	1	0	1. Urban +/- periurban	2	2700	2	no intervention	peer education + in-service training + training of managers + supervision + electronic reminder for HCP + provision of medical products + performance-based non-financial incentive for HCP + printed pamphlet for HCP + other printed job aid + printed STG bul				Abt. Association Inc. (Bethesda, MD). Impact of Offering Family Planning and Business Trainings to Private Facilities in Nigeria; 2015. 4 p. The Strengthening Health Outcomes through the Private Sector Project No.: AID-620-LA11-00001	Johnson D, Woodman B, Baruwa S, Toriola M, Chatterji M, Kinnan C, Jackson J, Carmona A. A Census of Private Health Facilities in Six States of Nigeria. Bethesda, MD: Strengthening Health Outcomes through the Private Sector Project, Abt Associates Inc. 2014. 70 p. Cooperative Agreement No.: AID-620-LA-11-00001	Ugaz J, Leegwater A, Chatterji M, Johnson D, Baruwa S, Toriola M, Kinnan C, Keeley R, Iroko A. Impact of family planning and business trainings on private sector health providers: Evidence from a randomized experiment in Nigeria. Bethesda (MD): Strengthening Health Outcomes through the Private Sector Project, Abt Associates Inc; 2015. 52 p. Supported by USAID. Cooperative Agreement no.: AID-620-L…	Ugaz J, Leegwater A, Chatterji M, Johnson D, Baruwa S, Toriola M, Kinnan C. Impact of family planning and business trainings on private-sector health care providers in Nigeria. International Perspectives on Sexual and Reproductive Health. 2017; 43(2):TK-TK.
270900001	0	0	1	3	0	0	0	0	0	0	0	1	0	0	SEARO	India	0	0	1	2013	0	1	Post-only study with randomized controls	1	0	5. Rural only	2	1520	2	no intervention	In-service training				Das J, Chowdhury A, Hussam R, Banerjee AV. The impact of training informal health care providers in India: A randomized controlled trial. Science. 2016 7;354(6308)	Das J, Chowdhury A, Hussam R, Banerjee AV. Project Brief for Das et. al., Science, Oct Embargoed till October 6th, 2pm Eastern Standard Time; October 6th, 2016 9:30pm Indian Standard Time. The impact of training informal health care providers in India: A randomized controlled trial. Science. 2016 Oct 6; 2 p.
271200001	0	1	0	2	0	1	1	0	0	0	0	0	0	0	AFRO	Kenya	0	1	0	2010	0	1	Post-only study with randomized controls	1	0	5. Rural only	2	980	2	no intervention	in-service training				Jenkins Rachel. Value for money of a 40 hour mental health CPD training course in Kenya for primary care health workers. 2015. 3 p.	Jenkins R, Othieno C, Okeyo S, Kaseje D, Aruwa J, Oyug H, Bassett P, Kauye F. Short structured general mental health in service training programme in Kenya improves patient health and social outcomes but not detection of mental health problems - a pragmatic cluster randomised controlled trial. International Journal of Mental Health Systems. 2013; 7:25.	Jenkins R, Othieno C, Okeyo S, Aruwa J, Wallcraft J, Jenkins B. Exploring the perspectives and experiences of health workers at primary health facilities in Kenya following training. International Journal of Mental Health Systems. 2013; 7:6.	Jenkins R, Othieno C, Okeyo S, Aruwa J, Kingora J, Jenkins B. Health systems challenges to integration of mental health delivery in primary care in Kenya - perspectives of primary care health workers. BMC Health Services Research. 2013; 13:368.	Othieno C, Jenkins R, Okeyo S, Aruwa J, Wallcraft J, Jenkins B. Perspectives and concerns of clients at primary health care facilities involved in evaluation of a national mental health training programme for primary care in Kenya. International Journal of Mental Health Systems. 2013; 7(5):1-7.	Jenkins R, Kiima D, Njenga F, Okonji M, Kingora J, Kathuku D, Lock S. Integration of mental health into primary care in Kenya. World Psychiatry. 2010; 9(2): 118-20.	Jenkins R, Kiima D, Njenga F, Okonji M, Kingora J, Kathuku D, Lock S. Integration of mental health into primary care in Kenya. World Psychiatry. 2010; 9(2): 118-20. 2735-1: Jenkins R, Kiima D, Okonji M, Njenga F, Kingora J, Lock S. Integration of mental health into primary care and community health working in Kenya: context, rationale, coverage and sustainability. Mental Health in Family Medicine…
271600001	0	1	0	2	0	0	1	0	0	0	0	0	0	0	AFRO	Benin	0	0	1	2008	0	1	Pre-post study with randomized controls	1	0	6. Unclear or not stated	1	750	2	no intervention	In service training + supervision + team-based problem solving + other printed job aid				Jennings L. Quality and impact of maternal and newborn care counseling by skilled and lay health providers in Zou/Collines, Benin [dissertation]. [Baltimore]:John Hopkins University. 2009. 200 p.	Jennings L, Yebadokpo AS, Affo J, Agbogbe M. Antenatal counseling in maternal and newborn care: use of job aids to improve health worker performance and maternal understanding in Benin. BMC Pregnancy Childbirth. 2010;10:75.	Jennings L, Yebadokpo A, Affo J, Agbogbe M. Use of job aids to improve facility-based postnatal counseling and care in rural Benin. Maternal Child Health Journal. 2015;19(3):557-65.
271800001	0	1	0	0	1	1	1	0	0	0	0	1	1	0	AFRO	Malawi	1	1	0	2004.5	0	1	Pre-post study with randomized controls	1	0	5. Rural only	1	290	2	no intervention	in-service training + peer education				Jere DL, Kaponda CPN, Chimwaza A, Crittenden KS, Kachingwe ST, McCreary L, Norr JL, Norr K. Improving universal precautions and client teaching for rural health workers: a peer-group intervention. AIDS Care. 2010; 22(5):649-57.	Norr K, Kaponda CPN, Dancy BL, Jere DL, Kachingwe SI, Kafulafula U, McCreary LL, Mbeba MM, Norr JL, Talashek ML. A primary health care intervention to mobilize health workers for HIV prevention in Malawi. Primary Health Care Research and Development. 2006; 7:318-30.	Talashek ML, Kaponda CPN, Jere DL, Kafulafula U, Mbeba MM, McCreary LL, Norr K. Identifying what rural health workers in Malawi need to become HIV prevention leaders. Journal of the Association of Nurses in AIDS Care. 2007; 18(4):41-50.	Mbeba M, Kaponda CPN, Jere DL, Kachingwe SI, Crittenden KS, McCreary LL, Norr JL, Norr KF. Peer group intervention reduces personal HIV risk for Malawian health workers. Journal of Nursing Scholarship. 2011; 43(1):72-81.	Kaponda CPN, Jere DL, Chimango JL, Chimwaza AF, Crittenden KS, Kachingwe SI, McCreary LL, Norr JL, Norr KF. Impacts of a peer-group intervention on HIV-related knowledge, attitudes, and personal behaviors for urban hospital workers in Malawi. Journal of the Association of Nurses in AIDS Care. 2009; 20(3):230-42.
271900001	0	1	0	0	1	0	0	0	0	0	0	0	0	0	WPRO	China	1	1	0	2001.5	0	1	Pre-post study with non-randomized controls	0	0	5. Rural only	3	1110	2	no intervention	community-based health insurance				Jiang Q, Jiang Z, Zhao M, Tao J, Ling C, Cherry N. Evaluation of a pilot cooperative medical scheme in rural China: impact on gender patterns of health care utilization and prescription practices. BMC Public Health. 2011; 11(1):50.
272100001	0	1	0	3	0	1	1	0	0	0	0	0	1	0	AFRO	Kenya	0	1	0	2009.5	0	1	Pre-post study with randomized controls	1	0	5. Rural only	2	980	2	no intervention	electronic reminder for HCP				Zurovac D, Sudoi RK, Akhwale WS, Ndiritu M, Hamer DH, Rowe AK, Snow RW. The effect of mobile phone text-message reminders on Kenyan health workers' adherence to malaria treatment guidelines: a cluster randomised trial. Lancet. 2011; 378(9793):795-803.	Jones COH, Wasunna B, Sudoi R, Githinji S, Snow RW, Zurovac D. 'Even if you know everything you can forget': health worker perceptions of mobile phone text-messaging to improve malaria case-management in Kenya. PLoS One.2012; 7(6):e38636	Zurovac D, Larson BA, Sudoi RK, Snow RW. Costs and cost-effectiveness of a mobile phone text-message reminder programmes to improve health workers' adherence to malaria guidelines in Kenya. PLoS One. 2012; 7(12):e52045
272900001	0	1	0	2	0	0	1	0	0	0	0	0	0	0	AFRO	Zambia	0	1	0	2007	0	1	Post-only study with randomized controls	1	0	1. Urban +/- periurban	2	880	2	no intervention	supervision + printed STG other job aid				Katepa-Bwalya M, Kankasa C, Babaniyi O, Siziya S. Effect of using HIV and infant feeding counselling cards on the quality of counselling provided to HIV positive mothers: a cluster randomized controlled trial. International Breastfeeding Journal. 2011; 26; 6:13.
273300001	0	1	0	1	1	0	1	0	0	0	0	0	0	0	WPRO	Malaysia	0	1	0	2010	0	1	Pre-post study with non-randomized controls	0	0	3. Urban-rural mix	3	8240	2	no intervention	in-service training + audit with in-person feedback + provision of medical equipment + printed patient recording form + other printed job aid + printed STG (other) + patient education printed materials				Khoo EM, Sararaks S, Lee WK, Liew SM, Cheong AT, Samad AA, Maskon K, Hamid MA. Reducing medical errors in primary care using a pragmatic complex intervention. Asia-Pacific Journal of Public Health. 2015; 27(6): 670-7.	Khoo EM, Lee WK, Sararaks S, Samad AA, Liew SM, Cheong AT, Ibrahim MY, Su SHC, Hanafiah ANM, Maskon K, Ismail R, Hamid MA. Medical errors in primary care clinics - a cross sectional study. BMC Family Practice. 2012; 13:127.
273700001	0	1	0	0	1	0	1	0	1	0	0	0	0	0	EMRO	Pakistan	1	1	0	2013.5	1	1	Pre-post study with randomized controls	1	0	1. Urban +/- periurban	2	1390	2	no intervention	in-service training + non-supervisors help HCP + provision of medical equipment				Kumar R, Somrongthong R, Shaikh BT. Effectiveness of intensive healthcare waste management training model among health professionals at teaching hospitals of Pakistan: a quasi-experimental study. BMC Health Services Research. 2015;15:81.	Kumar R, Samrongthong R, Shaikh BT. Knowledge, attitude and practices of health staff regarding infectious waste handling of teriary care health facilities at metropolitan city of Pakistan. Journal of Ayub Medical College Abbottabad. 2013;25(1-2):109-12.	Kumar R, Somrongthong R, Ahmed J. Impact of waste management training intervention on knowledge, attitude and practices of teaching hospital workers in Pakistan. Pakistan Journal of Medical Sciences. 2016; 32(3):705-10.	Kumar R, Somrongthong R, Ahmed J. Effect of medical waste management trainings on behavior change among doctors versus nurse and paramedical staff in Pakistan. Journal of Ayub Medical College Abottabad, 2016; 28(3):493-6.
274300001	0	1	1	2	1	0	1	1	0	0	0	1	0	0	AFRO	Cameroon	0	1	0	2011	0	1	Post-only study with randomized controls	1	0	3. Urban-rural mix	2	1380	3	no intervention	peer education + in-service training (1 day) + provision of medical products + fee per service introduced + performance-based non-financial incentive for HCP + printed poster for HCP + printed STG other job aid	peer education + in-service training (3 days) + provision of medical products + fee per service introduced + performance-based non-financial incentive for HCP + printed poster for HCP + printed STG other job aid			Mbacham WF, Mangham-Jefferies L, Cundill B, Achonduh OA, Chandler CIR, Ambebila JN, Nkwescheu A, Forsah-Achu D, Ndiforchu V, Tchekountouo O, Akindeh-Nji M, Ongolo-Zogo P, Wiseman V. Basic or enhanced clinician training to improve adherence to malaria treatment guidelines: a cluster-randomised trial in two areas of Cameroon. Lancet Global Health. 2014; 2(6):e346-58.	Mangham-Jefferies L, Wiseman V, Achonduh OA, Drake TL, Cundill B, Onwujekwe O, Mbacham W. Economic evaluation of a cluster randomized trial of interventions to improve health workers' practice in diagnosing and treating uncomplicated malaria in Cameroon. Value in Health. 2014; 17(8):783-91.	Mangham LJ, Cundill B, Achonduh OA, Ambebila JN, Lele AK, Metoh TN, Ndive SN, Ndong IC, Nguela RL, Nji AM, Orang-Ojong B, Wiseman V, Pamen-Ngako J, Mbacham WF. Malaria prevalence and treatment of febrile patients at health facilities and medicine retailers in Cameroon. Tropical Medicine and International Health. 2012; 17(3):330-42.	Wiseman V, Mangham LJ, Cundill B, Achonduh OA, Nji AM, Njei AN, Chandler C, Mbacham WF. A cost-effectiveness analysis of provider interventions to improve health worker practice in providing treatment for uncomplicated malaria in Cameroon: a study protocol for a randomized controlled trial. Trials. 2012; 13:4	Mangham-Jefferies L, Hanson K, Mbacham W, Onwujekwe O, Wiseman V. Mind the gap: knowledge and practice of providers treating uncomplicated malaria at public and mission health facilities, pharmacies and drug stores in Cameroon and Nigeria. Health Policy and Planning. 2015; 30(9):1129-41	Chandler CIR, Mangham L, Njei AN, Achonduh O, Mbacham WF, Wiseman V. 'As a clinician, you are not managing lab results, you are managing the patient': how the enactment of malaria at health facilities in Cameroon compares with new WHO guidelines for the use of malaria tests. Social Science & Medicine. 2012; 74(10): 1528-35.	Achonduh OA, Mbacham WF, Mangham-Jefferies L, Cundill B, Chandler C, Pamen-Ngako J, Lele AK, Ndong IC, Ndive SN, Ambebila JN, Orang-Ojong BB, Metoh TN, Akindeh-Nji M, Wiseman V. Designing and implementing interventions to change clinicians' practice in the management of uncomplicated malaria: lessons from Cameroon. Malaria Journal. 2014;13:204.	Hopkins H, Bruxvoort KJ, Cairns ME, Chandler CI, Leurent B, Ansah EK, Baiden F, Baltzell KA, Björkman A, Burchett HE, Clarke SE, DiLiberto DD, Elfving K, Goodman C, Hansen KS, Kachur SP, Lal S, Lalloo DG, Leslie T, Magnussen P, Jefferies LM, Mårtensson A, Mayan I, Mbonye AK, Msellem MI, Onwujekwe OE, Owusu-Agyei S, Reyburn H, Rowland MW, Shakely D, Vestergaard LS, Webster J, Wiseman VL, Yeung S, …
274700001	0	1	1	3	0	1	0	0	0	0	0	1	0	0	AFRO	United Republic of Tanzania	0	1	0	2003.5	0	0	Pre-post study with randomized controls	1	0	2. Periurban only	1	350	2	no intervention	group process between HCP and community				Massele A, Nsimba SED, Kayombo, EJ. Reducing injection overuse through patients-prescribers interaction group discussions (IGDs) at public and private primary health care (PHC) facilities in Dar es Salaam region. A research report (1st Draft): a first project report which is being submitted to ‘WHO’ 3 months after intervention. Dar es Salaam (Tanzania): Muhimbili University College of Health Scie…
274800001	0	1	0	0	1	0	0	0	0	0	0	0	0	0	WPRO	Malaysia	0	1	0	2004	0	1	Pre-post study with non-randomized controls	0	0	2. Periurban only	3	4740	2	no intervention	academic detailing + other printed job aid				Teng CL, Achike FI, Phua KL, Nurjahan MI, Mastura I, Asiah HN, Mariam AM, Narayanan S, Norsiah A, Sabariah I, Shariah I, Rokiah KS, Zubaidah MA, Koh CN, Rosnah I. Modifying antibiotic prescribing: the effectiveness of academic detailing plus information leaflet in a Malaysian primary care setting. The Medical Journal of Malaysia. 2006; 61(3):323-31.	Mastura I, Teng CL. The effect of ‘group detailing’ on drug prescribing in primary care. The Medical Journal of Malaysia. 2008; 63(4): 315-8.
274900001	0	0	0	2	0	0	0	0	1	0	0	0	0	0	AFRO	Zambia	0	0	1	2012.5	0	1	Pre-post study with randomized controls	1	0	5. Rural only	2	1730	2	no intervention	non-medical commodity supply + non-medical equipment management system				Mehta KM, Rerolle F, Rammohan SV, Albohm DC, Muwowo G, Moseson H, Sept L, Lee HL, Bendavid E. Systematic motorcycle management and health care delivery: a field trial. American Journal of Public Health. 2016; 106(1):87-94
275200001	0	1	0	3	0	1	1	0	0	0	0	1	0	0	AFRO	Kenya	0	1	0	2012.5	0	1	Pre-post study with randomized controls	1	0	3. Urban-rural mix	2	1150	2	no intervention	performance-based financial incentive for HF				Menya D, Platt A, Manji I, Sang E, Wafula R, Ren J, Cheruiyot O, Armstrong J, Neelon B, O'Meara WP. Using pay for performance incentives (P4P) to improve management of suspected malaria fevers in rural Kenya: a cluster randomized controlled trial. BMC Medicine. 2015; 13:268.	Menya D, Logedi J, Manji I, Armstrong J, Neelon B, O'Meara WP. An innovative pay-for-performance (P4P) strategy for improving malaria management in rural Kenya: protocol for a cluster randomized controlled trial. Implementation Science. 2013; 8:48.
275400001	0	1	1	0	1	0	0	0	1	1	0	1	1	0	SEARO	Bangladesh	0	1	0	2002.5	0	1	Pre-post study with non-randomized controls	0	0	6. Unclear or not stated	2	450	2	no intervention	patient recording form + printed STG other job aid + in-service training				Mercer AJ, Hossain S, Khatun J, Kabir H, Saha N, Uddin J, Hasan Y. Screening for service needs in primary health care clinics: an evaluation in Bangladesh. Journal of Health and Population in Developing Countries. 2005.
275500001	0	0	1	2	0	0	0	0	0	0	0	0	1	0	EMRO	Pakistan	0	0	1	2006	0	1	Post-only study with randomized controls	1	0	5. Rural only	2	820	2	no intervention	in-service training + provision of medical equipment + community education group				Miller P, Rashida G, Wajid A, Tasneem Z, Mahmood L, ul Haque M. Effect of Dai Training on Maternal and Neonatal Care: An Operations Research Study. Islamabad (Pakistan): Population Council; 2010 Mar. 125 p.	Ammad A. SMART Dai A Training Package for Traditional Birth Attendants in Pakistan. Islamabad (Pakistan): Population Council; Date unknown. 8 p.	Miller PC, Rashida G, Tasneem Z, Haque Mu. The effect of traditional birth attendant training on maternal and neonatal care. International Journal of Gynecology & Obstetrics. 2012; 117(2):148-52.
275700001	0	0	1	1	0	0	0	1	0	0	0	1	0	0	AMRO	Dominican Republic	0	0	1	2009.5	0	1	Pre-post study with non-randomized controls	0	0	1. Urban +/- periurban	3	5230	2	no intervention	academic detailing + in-service training + non-medical commodity supply + printed management info system + non-performance-based non-financial incentive for HCP + printed poster for HCP + other printed job aid + community education printed materials				Mitchell EMH, Perez-Then E, Orejel-Juarez I, Baez J, Gonzales F, Morrobel AL, Marcelino B, Kamp, N. Effectiveness of interventions to increase referral of clients exhibiting TB symptoms by pharmacies and corner stores in Santo Domingo, Dominican Republic. The Open Infectious Diseases Journal. 2013; 7(Suppl 1:M5):47-53.
275900001	0	1	0	0	1	0	0	0	0	0	0	0	0	0	SEARO	India	0	1	0	2009	0	0	Pre-post study with non-randomized controls	0	0	6. Unclear or not stated	2	1110	2	no intervention	in service training + other printed job aid				Nanda P, Mishra A, Mukherjee S, Barua A, Mehl GL, Venkatraman CM. A study to evaluate the effectiveness of WHO tools--Orientation Programme on Adolescent Health for Health Care Providers and Adolescent Job Aid--in improving the quality of health services provided by health workers to their female adolescent clients in India. Geneva: WHO Press; 2012. 74 p. Report of a WHO, UNFPA, UNICEF Study Group
276000001	0	1	0	0	0	0	1	0	0	0	0	0	0	0	WPRO	Viet Nam	1	0	0	2012	0	1	Pre-post study with non-randomized controls	0	0	6. Unclear or not stated	2	1550	2	no intervention	in-service training + printed STG other job aid + printed poster for HCP				Nguyen HT, Pham HT, Vo DK, Nguyen TD, van den Heuvel ER, Haaijer-Ruskamp FM,Taxis K. The effect of a clinical pharmacist-led training programme on intravenous medication errors: a controlled before and after study. BMJ Quality and Safety. 2014; 23(4): 319-24.	Nguyen HT, Nguyen TD, van den Heuvel ER, Haaijer-Ruskamp FM,Taxis K. Errors in medicines preparation and administration in Vietnamese hospitals. Poster session presented at: 18th Congress of the European Association of Hospital Pharmacists; 2013 Mar 13-15; Paris, France.	Nguyen HT, Nguyen TD, van den Heuvel ER, Haaijer-Ruskamp FM, Taxis K. Medication errors in Vietnamese hospitals: prevalence, potential outcome and associated factors. PLoS One. 2015 Sep 18;10(9).
276100001	0	1	0	3	1	0	0	0	0	0	0	0	0	0	EMRO	Pakistan	1	0	0	2009	0	1	Post-only study with randomized controls	1	0	1. Urban +/- periurban	2	1060	2	no intervention	in-service training				Bin Nisar Y, Hafeez A, Zafar S, Southall DP. Impact of essential surgical skills with an emphasis on emergency maternal, neonatal and child health training on the practice of doctors: a cluster randomised controlled trial in Pakistan. Resuscitation. 2011; 82(8):1047-52.
278600001	0	1	0	3	0	0	0	0	0	0	1	0	0	0	EMRO	Iran (Islamic Republic of)	1	0	0	2010	0	1	Post-only study with randomized controls	1	0	1. Urban +/- periurban	3	6140	2	no intervention	pre-service training + supervision				Rahnavard Z, Nodeh ZH, Hossein L. Effectiveness of clinical teaching associate model in nursing education: results from a developing county. Contemporary Nurse. 2013; 45 (2): 174-81.
278790101	0	1	0	1	1	0	0	0	0	0	0	0	0	0	AMRO	Mexico	0	1	0	1999.5	0	1	Pre-post study with non-randomized controls	0	0	1. Urban +/- periurban	3	5810	2	no intervention	in-service training (group) + HCP group process + printed STG newsletter + printed STG poster				Reyes-Morales H, Flores-Hernández S, Tomé-Sandoval P, Pérez-Cuevas R. A multifaceted education intervention for improving family physicians' case management. Family Medicine. 2009; 41(4): 277-84.
278790102	0	1	0	1	1	0	0	0	0	0	0	0	0	0	AMRO	Mexico	0	1	0	1999.5	0	1	Pre-post study with non-randomized controls	0	0	1. Urban +/- periurban	3	5810	2	no intervention	in-service training (group&individual) + HCP group process + printed STG newsletter + printed STG poster				Reyes-Morales H, Flores-Hernández S, Tomé-Sandoval P, Pérez-Cuevas R. A multifaceted education intervention for improving family physicians' case management. Family Medicine. 2009; 41(4): 277-84.
278790103	0	1	0	1	1	0	0	0	0	0	0	0	0	0	AMRO	Mexico	0	1	0	1999.5	0	1	Pre-post study with non-randomized controls	0	0	1. Urban +/- periurban	3	5810	2	no intervention	in-service training (group&individual) + peer review + HCP group process + printed STG newsletter + printed STG poster				Reyes-Morales H, Flores-Hernández S, Tomé-Sandoval P, Pérez-Cuevas R. A multifaceted education intervention for improving family physicians' case management. Family Medicine. 2009; 41(4): 277-84.
278800001	0	1	0	1	0	1	1	0	0	0	0	0	0	0	AFRO	Kenya	0	1	0	2002.5	0	1	Pre-post study with randomized controls	1	0	3. Urban-rural mix	2	410	2	no intervention	supervision				Reynolds HW, Toroitich-Ruto C, Nasution M, Beaston-Blaakman A, Janowitz B. Effectiveness of training supervisors to improve reproductive health quality of care: a cluster-randomized trial in Kenya. Health Policy Planning. 2008; 23(1): 56-66.
278900001	0	1	0	0	0	0	1	0	0	0	0	0	0	0	AFRO	Sierra Leone	1	0	0	2012	0	1	Pre-post study with non-randomized controls	0	0	1. Urban +/- periurban	1	530	2	no intervention	problem solving meetings + manager received feedback				Rosen MA, Chima AM, Sampson JB, Jackson EV Jr, Koka R, Marx MK, Kamara TB, Ogbuagu OU, Lee BH. Engaging staff to improve quality and safety in an austere medical environment: a case-control study in two Sierra Leonean hospitals. International Journal of Quality in Health Care. 2015; 27(4):320-7.
279000001	0	0	0	3	0	0	0	0	0	0	1	0	0	0	SEARO	India	0	0	1	2011	0	1	Pre-post study with randomized controls	1	0	1. Urban +/- periurban	2	1380	2	no intervention	pre-service training				Sangappa SB, Tekian A. Communication skills course in an Indian undergraduate dental curriculum: a randomized controlled trial. Journal of Dental Education. 2013; 77(8):1092-8.
279100001	0	0	0	0	0	0	0	0	0	0	0	0	1	0	AFRO	Mali	0	1	0	2000	0	0	Pre-post study with non-randomized controls	0	0	6. Unclear or not stated	1	280	2	no intervention	problem solving meetings + referral network				Sanogo R, Giani S. Mali: traditional knowledge and the reduction of maternal and infant mortality. Washington DC: World Bank; 2003. 4 p. (Indigenous Knowledge Notes; no. 62)
279200001	0	1	0	0	1	0	1	0	0	0	0	1	1	0	SEARO	Nepal	1	1	0	2011.5	1	1	Pre-post study with non-randomized controls	0	0	3. Urban-rural mix	1	690	2	no intervention	in-service training + peer review + supervision + team-based problem solving + decentralized management of HCP + provision of medical equipment + government funds for health sector				Public Health and Infectious Diseases Research Center (Kathmandu, Nepal). Final evaluation of the partnership for maternal and neonatal health project in Arghakhanchi and Kapilbastu districts, Nepal. 2013, p.23. Cooperative Agreement No.: GHN-A-00-09-00019-00. Supported by USAID	Shrestha JR, Manandhar DS, Manandhar SR, Adhikari D, Rai C, Rana H, Poudel M, Pradhan A. Maternal and Neonatal Health Knowledge, Service Quality and Utilization: Findings from a Community Based Quasi-experimental Trial in Arghakhanchi District of Nepal. Journal of Nepal Health Research Council. 2015;13(29):78-83
279300001	0	0	1	2	1	0	0	0	0	0	0	0	0	0	AMRO	Brazil	0	1	0	2008	0	1	Pre-post study with randomized controls	1	0	1. Urban +/- periurban	3	7400	3	no intervention	printed STG self-study	academic detailing + printed STG self-study			Silva JM, Stein AT, Schunemann HJ, Bordin R, Kuchenbecker R, de Lourdes Drachler M. Academic detailing and adherence to guidelines for Group B streptococci prenatal screening: a randomized controlled trial. BMC Pregnancy and Childbirth. 2013; 13:68.
279400001	0	1	0	3	0	0	0	0	0	0	0	0	1	0	AFRO	Mozambique	0	1	0	2013	0	1	Pre-post study with randomized controls	1	0	5. Rural only	1	590	2	no intervention	supervision + feedback for HCPs about weekly reports + electronic job aid + electronic management info system + facilitated communication between HCPs + electronic reminder for HCP + non-medical equipment				Marks S. Scalable interventions to increase community health worker motivation and performance: randomised controlled trials in Mozambique and Uganda. 2016. 8 p.	Soremekun S. Do innovations to address CHW motivation and performance lead to improved coverage of appropriate treatment for diarrhoea, fever, and pneumonia in children under 5 years? Paper presented at: American Society of Tropical Medicine and Hygiene. 64th Annual Meeting; 2015 Oct 25-29; Philadelphia, PA.	Strachan D. Designing sustainable and scalable interventions to improve CHW motivation and performance in Uganda and Mozambique. Paper presented at: American Society of Tropical Medicine and Hygiene. 64th Annual Meeting; 2015 Oct 25-29; Philadelphia, PA.	Frank T, Marks S, Kallandar K. Implementing mHealth solutions to improve community health worker motivation and performance. Learning Paper series. London (UK): Malaria Consortium; 2016. 26p.	Källander K, Strachan D, Soremekun S, Hill Z, Lingam R, Tibenderana J, Kasteng F, Vassall A, Meek S, Kirkwood B. Evaluating the effect of innovative motivation and supervision approaches on community health worker performance and retention in Uganda and Mozambique: study protocol for a randomised controlled trial. Trials. 2015; 16:157.	Strachan DL, Källander K, ten Asbroek AHA, Kirkwood B, Meek SR, Benton L, Conteh L, Tibenderana J, Hill Z. Interventions to improve motivation and retention of community health workers delivering integrated community case management (iCCM): stakeholder perceptions and priorities. Americam Journal of Tropical Medicine and Hygiene. 2012; 87(Suppl 5): 111-9.	Strachan DL, Källander K, Nakirunda M, Ndima S, Muiambo A, Hill Z, the inSCALE study group. Using theory and formative research to design interventions to improve community health worker motivation, retention and performance in Mozambique and Uganda. Human Resources for Health. 2015; 13:25.	Thondoo M, Strachan DL, Nakirunda M, Ndima S, Muiambo A, Källander K, Hill Z, the inSCALE study group. Potential roles of mHealth for community health workers: formative research with end users in Ghana and Mozambique. JMIR mHealth uHealth. 2015; 3(3):e76.
279400002	0	0	0	3	0	0	0	0	0	0	0	0	1	0	AFRO	Uganda	0	0	1	2012.5	0	1	Pre-post study with randomized controls	1	0	3. Urban-rural mix	1	620	3	no intervention	in-service training + supervision + group process between HCP and community + other printed job aid + non-health-related resource for community + strategy to strengthen cooperation among community members	supervision + feedback for HCPs about weekly reports + electronic job aid + electronic management info system + facilitated communication between HCPs + electronic reminder for HCP + non-medical equipment			Marks S. Scalable interventions to increase community health worker motivation and performance: randomised controlled trials in Mozambique and Uganda. 2016. 8 p. Malaria Consortium, London, United Kingdom. 2016	Soremekun S. Do innovations to address CHW motivation and performance lead to improved coverage of appropriate treatment for diarrhoea, fever, and pneuomonia in children under 5 years? Paper presented at: American Society of Tropical Medicine and Hygiene. 64th Annual Meeting; 2015 Oct 25-29; Philadelphia, PA.	Kasteng F. Cost and cost-effectiveness of mHealth and community participatory interventions to support community health workers in Uganda. Paper presented at: American Society for Tropical Medicine and Hygiene. 64th Annual Meeting; 2015 Oct 25-29; Philadelphia, PA.	Strachan D. Designing sustainable and scalable interventions to improve CHW motivation and performance in Uganda and Mozambique. Paper presented at: American Society of Tropical Medicine and Hygiene. 64th Annual Meeting; 2015 Oct 25-29; Philadelphia, PA.	Soremekun S, Kasteng F. The inSCALE baseline survey Uganda. 72 p. London, UK: London School of Hygiene and Tropical Medicine. 2013 Oct.	Frank T, Kallander K, Marks S. Establishing village health clubs to improve community health worker motivation and performance. Learning Paper series. London (UK): Malaria Consortium; 2015. 26p.	Frank T, Marks S, Kallandar K. Implementing mHealth solutions to improve community health worker motivation and performance. Learning Paper series. London (UK): Malaria Consortium; 2016. 26p.	Källander K, Strachan D, Soremekun S, Hill Z, Lingam R, Tibenderana J, Kasteng F, Vassall A, Meek S, Kirkwood B. Evaluating the effect of innovative motivation and supervision approaches on community health worker performance and retention in Uganda and Mozambique: study protocol for a randomised controlled trial. Trials. 2015; 16:157.	Kasteng F, Settumba S, Källander K, Vassall A, and the inSCALE Study Group. Valuing the work of unpaid community health workers and exploring the incentives to volunteering in rural Africa. Health Policy and Planning. 2016; 31:205-16.	Nanyonjo A, Nakirunda M, Makumbi F, Tomson G, Källander K, and the inSCALE Study Group. Community acceptability and adoption of integrated community case management in Uganda. American Journal of Tropical Medicine & Hygiene. 2012; 87(Suppl 5):97-104.	Nanyonjo A, Makumbi F, Etou P, Tomson G, Källander K, and the inSCALE study group. Perceived quality of care for common childhood illnesses: facility versus community based providers in Uganda. PLoS ONE. 2013; 8(11):e79943.	Nanyonjo A, Ssekitooleko J, Counihan H, Makumbi F, Tomson G, Källander K. Impact of an integrated community case management programme on uptake of appropriate diarrhoea and pneumonia treatments in Uganda: a propensity score matching and equity analysis study. International Journal for Equity in Health. 2015; 14:74.	Nanyonjo A, Bagorogoza B, Kasteng F, Ayebale G, Makumbi F, Tomson G, Källander K, and for the inSCALE study group. Estimating the cost of referral and willingness to pay for referral to higher-level health facilities: a case series study from an integrated community case management programme in Uganda. BMC Health Services Research. 2015; 15:347.	Strachan DL, Källander K, ten Asbroek AHA, Kirkwood B, Meek SR, Benton L, Conteh L, Tibenderana J, Hill Z. Interventions to improve motivation and retention of community health workers delivering integrated community case management (iCCM): stakeholder perceptions and priorities. Americam Journal of Tropical Medicine and Hygiene. 2012; 87(Suppl 5): 111-9.	Strachan DL, Källander K, Nakirunda M, Ndima S, Muiambo A, Hill Z, the inSCALE study group. Using theory and formative research to design interventions to improve community health worker motivation, retention and performance in Mozambique and Uganda. Human Resources for Health. 2015; 13:25.
279500001	0	1	0	2	0	0	1	0	0	0	0	0	0	0	AFRO	Zambia	0	1	0	2009.5	0	1	Pre-post study with randomized controls	1	0	5. Rural only	2	1320	2	no intervention	provision of medical products				Stanback J, Vance G, Asare G, Kasonde P, Kafulubiti B, Chen M, Janowitz B. Does free pregnancy testing reduce service denial in family planning clinics? A cluster-randomized experiment in Zambia and Ghana. Global Health: Science and Practice. 2013; 1(3): 382-8.
279500002	0	1	0	2	0	0	1	0	0	0	0	0	0	0	AFRO	Ghana	0	1	0	2009.5	0	1	Pre-post study with randomized controls	1	0	5. Rural only	2	1250	2	no intervention	provision of medical products				Stanback J, Vance G, Asare G, Kasonde P, Kafulubiti B, Chen M, Janowitz B. Does free pregnancy testing reduce service denial in family planning clinics? A cluster-randomized experiment in Zambia and Ghana. Global Health: Science and Practice. 2013; 1(3): 382-8.
279800001	0	1	1	1	1	0	0	1	1	1	0	0	1	0	SEARO	Bangladesh	0	1	0	2008	0	1	Pre-post study with non-randomized controls	0	0	3. Urban-rural mix	2	640	2	no intervention	in-service training + non-supervisors help HCP + supervision + HCP group process + provision of medical products + provision of medical equipment + printed pamphlet for HCP + printed patient recording form + printed poster for HCP + printed STG other job a				Talukder K, Salim MAH, Jerin I, Sharmin F, Talukder MQ-K, Marais BJ, Nandi P, Cooreman E, Rahman MA. Intervention to increase detection of childhood tuberculosis in Bangladesh. International Journal of Tuberculosis and Lung Disease. 2012;16(1):70-5.
281200001	0	0	0	1	0	0	0	0	0	0	0	0	1	0	AFRO	South Africa	0	0	1	2010	0	1	Pre-post study with randomized controls	1	0	5. Rural only	3	6230	2	no intervention	in-service training + supervision + reorganization of HCP deployment + provision of medical products + HCP salary + community education group meetings + patient education home visits				Uwimana J, Zarowksy C, Hausler H, Swanevelder S, Tabana H, Jackson D. Community-based intervention to enhance provision of integrated TB-HIV and PMTCT services in South Africa. The International Journal of Tuberculosis and Lung Disease: the Official Journal of the International Union against Tuberculosis and Lung Disease. 2013; 17(10 Suppl 1): S48-S55.	Uwimana J, Zarowksy C, Hausler H, Jackson D. Engagement of non-government organisations and community care workers in collaborative TB/HIV activities including prevention of mother to child transmission in South Africa: opportunities and challenges. BMC Health Services Research. 2012; 12:233.	Uwimana J, Zarowsky C, Hausler H, Jackson D. Training community care workers to provide comprehensive TB/HIV/PMTCT integrated care in KwaZulu-Natal: lessons learnt. Tropical Medicine and International Health. 2012; 17(4):488-96.
281500001	0	1	1	0	0	0	0	0	0	0	0	0	0	1	AFRO	Uganda	0	1	0	2004	0	0	Pre-post study with non-randomized controls	0	0	6. Unclear or not stated	1	270	2	no intervention	in-service training + unspecified community education				Van Roekel K. Khalid M, Seru M (John Snow, Inc. Kampala, Uganda). Rational injection use in Uganda: an in-depth analysis of outpatient records in five districts. Making medical injections safer (MMIS) project study report. U.S. Agency for International Development. 2009. 88p. Contract no.: GHS-I-00-03-0026-00.
281600001	0	1	0	2	0	0	0	0	0	0	1	0	0	0	AMRO	Mexico	0	0	1	2006.5	0	1	Post-only study with randomized controls	1	0	1. Urban +/- periurban	3	9190	2	placebo training	pre-service training				Sánchez-Mendiola M, Kieffer-Escobar LF, Marín-Beltrán S, Downing SM, Schwartz A. Teaching of evidence-based medicine to medical students in Mexico: a randomized controlled trial. BMC Medical Education. 2012; 12:107.
281700001	0	1	0	0	0	0	1	0	0	0	0	0	0	0	SEARO	India	1	0	0	2011	0	1	Pre-post study with non-randomized controls	0	0	1. Urban +/- periurban	2	1380	2	no intervention	in-service training				Varghese NC, Macaden L, Premkumar B, Mathews P, Kumar S. Delirium in older people in hospital: an education programme. British Journal of Nursing. 2014; 23(13):704-9.
281800001	0	1	1	1	1	0	1	0	0	0	0	0	0	0	AFRO	Ethiopia	0	1	0	2009	0	1	Pre-post study with non-randomized controls	0	0	1. Urban +/- periurban	1	340	2	no intervention	in-service training + supervision + provision of laboratory + provision of medical products + provision of medical equipment + fee per service introduced + donation by individuals + other printed job aid + patient education printed materials+ printed STG				Villadsen SF, Negussie D, GebreMariam A, Tilahun A, Friis H, Rasch V. Antenatal care strengthening for improved quality of care in Jimma, Ethiopia: an effectiveness study. BMC Public Health. 2015; 15:360	Villadsen SF, Tersbøl BP, Negussie D, GebreMariam A, Tilahun A, Friis H, Rasch V. Antenatal care strengthening in Jimma, Ethiopia: a mixed-method needs assessment. Journal of Environmental and Public Health. 2014; 2014:945164
281900001	0	1	0	1	0	0	1	0	0	0	0	1	0	0	AMRO	Mexico	0	1	0	2009.5	0	1	Post-only study with randomized controls	1	0	5. Rural only	3	8940	2	no intervention	reorganization of HCP deployment				Walker D, DeMaria L, Gonzalez-Hernandez D, Padron-Salas A, Romero-Alvarez M, Suarez L. Are all skilled birth attendants created equal? A cluster randomised controlled study of non-physician based obstetric care in primary health care clinics in Mexico. Midwifery. 2013; 29(10):1199-205.
283500001	0	0	0	0	1	0	0	1	0	0	0	0	0	0	WPRO	China	0	1	0	2000.5	0	1	Pre-post study with non-randomized controls	0	0	6. Unclear or not stated	3	1010	2	no intervention	in-service training + monitoring + improved service utilization + HCP group process + feedback for HCP about problems found during daily inspection + essential drug list + fee per drug reduced + printed literature for HCP + printed pamphlet for HCP + print				Wang, Yu-qin et al. Multi-center indicator intervention research on rational drug use. 2007.	Chen L, Wang S, Wang Q, Shi L, Wang H, Li H, Xu Y, Gao Y, Wu M, Wu L, Wang Y. Multi-center controlled study on international indicators of rational drug use - on-site investigation. Chinese Journal of Hospital Pharmacy. 2003; 23(7): 438-440.
283600001	0	0	1	0	1	0	0	0	1	0	0	0	0	0	AFRO	Madagascar	0	1	0	2011.5	0	0	Pre-post study with randomized controls	1	0	3. Urban-rural mix	1	430	2	no intervention	academic detailing + provision of medical products + printed pamphlet for HCP				Ward A, Morris A, Le Menach A, Lesage PL, Miller A, Lam F, Cohen JM. The impact of educational outreach on prescribing and stocking of artemisinin-based combination therapies (ACTs) in Madagascar. Poster presented at: 62nd Annual Meeting of the American Society of Tropical Medicine and Hygiene (ASTMH). Washington, D.C., USA - November 13-17, 2013.
283700001	0	1	1	2	1	0	1	0	0	0	0	0	0	0	AFRO	South Africa	0	1	0	2013.5	0	1	Pre-post study with randomized controls	1	0	6. Unclear or not stated	3	6800	4	no intervention	in-service training (lecture) + printed STG other job aid	electronic HCP self-study + printed STG other job aid	printed HCP self-study + printed STG other job aid		Weaver MR, Pillay E, Jed SL, de Kadt J, Galagan S, Gilvydis J, Marumo E, Mawandia S, Naidoo E, Owens T, Prongay V, O'Malley G. Three methods of delivering clinic-based training on syndromic management of sexually transmitted diseases in South Africa: a pilot study. Sexually Transmitted Infections. 2016; 92(2):135-41.
283800001	0	0	1	0	1	1	1	0	0	0	0	0	0	0	AFRO	Kenya	0	1	0	2008.5	0	1	Pre-post study with non-randomized controls	0	0	1. Urban +/- periurban	2	910	2	no intervention	electronic reminder for HCP + other printed job aid				Were MC, Shen C, Tierney WM, Mamlin JJ, Biondich PG, Li X, Kimaiyo S, Mamlin BW. Evaluation of computer-generated reminders to improve CD4 laboratory monitoring in sub-Saharan Africa: a prospective comparative study. Journal of American Medical Informatics Association. 2011;18(2):150-5.
284100001	0	1	0	3	1	0	0	0	0	0	0	0	1	0	WPRO	China	0	1	0	2004.5	0	1	Pre-post study with randomized controls	1	0	5. Rural only	3	1760	2	no intervention	performance-based financial incentive for HCP + non-performance-based financial incentive for HCP+ conditional cash transfer to household				Yao H, Wei X, Liu J, Zhao J, Hu D, Walley JD. Evaluating the effects of providing financial incentives to tuberculosis patients and health providers in China. International Journal of Tuberculosis and Lung Disease. 2008; 12(10):1166-72.	Wei X, Walley J, Zhao J, Yao H, Liu J, Newell J. Why financial incentives did not reach the poor tuberculosis patients? A qualitative study of a Fidelis funded project in Shanxi, China. Health Policy. 2009; 90(2-3):206-13.
284200001	0	1	0	1	0	0	1	0	0	0	0	0	0	0	WPRO	China	1	0	0	2005	0	1	Pre-post study with randomized controls	1	0	6. Unclear or not stated	3	1760	2	no intervention	in-service training + patient recording form				Zhang CH, Hsu L, Zou BR, Li JF, Wang HY, Huang J. Effects of a pain education program on nurses' pain knowledge, attitudes and pain assessment practices in China. Journal of Pain and Symptom Management. 2008; 36(6): 616-27.	Zhang CH, Xu LH, Zhu XP, Wang HY, Huang Y, Li JF, Zheng L. Research about the effect of pain-related education program on nurses’ attitude, knowledge and assessment practices of pains. Chinese Journal of Practical Nursing. 2010; 26 (2A):30-33.Translated from Chinese to English.
284300001	0	1	1	3	1	0	1	0	0	0	0	0	0	0	WPRO	China	0	1	0	2007.5	0	1	Pre-post study with randomized controls	1	0	7. Periurban-town mix	3	3100	2	no intervention	in-service training + HF and HCPs were linked in a referral network + reorganization of HCP deployment + data collection in new or modified electronic management information system used to improve health services + performance-based financial incentive for				Zhang T, Guo L, Zhang S, Liu W, Chen G, Hui M, He G, van der Werf MJ, van den Hof S. Improving detection and notification of tuberculosis cases in students in Shaanxi province, China: an intervention study. BioMed Central Public Health. 2011; 11:147.
285100001	0	1	1	1	1	1	1	0	0	0	0	0	0	0	AFRO	Kenya	1	1	0	2011	0	1	Pre-post study with non-randomized controls	0	0	3. Urban-rural mix	2	1010	2	no intervention	accreditation + reimbursement revised + social marketing + vouchers for health services				Abuya T, Obare F, Warren C, Njuki R, Bellows B, Askew I. Impact of the reproductive health vouchers program on out-of-pocket expenditures for selected services in Kenya. Presented at the iHEA 8th World Congress Pre-Symposium; 2011 July 9; Toronto, Canada. p.16.	Bellows NM (KfW Entwicklungsbank) . Vouchers for reproductive health care services in Kenya and Uganda: approaches supported by financial cooperation. Frankfurt, Germany: KfW bankengruppe. 2012.16p.	Watt C, Abuya T, Warren CE, Obare F, Kanya L, Bellows B. Can reproductive health voucher programs improve quality of postnatal care? A quasi-experimental evaluation of Kenya's safe motherhood voucher scheme. PLoS One. 2015;10(4):e0122828	Abuya T, Njuki R, Warren CE, Okal J, Obare F, Kanya L, Askew I, Bellows B. A policy analysis of the implementation of a Reproductive Health Vouchers Program in Kenya. BMC Public Health. 2012; 12:540.	Obare F, Warren C, Abuya T, Askew I, Bellows B. Assessing the population-level impact of vouchers on access to health facility delivery for women in Kenya. Social Science Medicine. 2014; 102:183-9.	Obare F, Warren C, Kanya L, Abuya T, Bellows B. Community-level effect of the reproductive health vouchers program on out-of-pocket spending on family planning and safe motherhood services in Kenya. BMC Health Services Research. 2015; 15:343.	Warren C, Abuya T, Obare F, Sunday J, Njue R, Askew I, Bellows B. Evaluation of the impact of the voucher and accreditation approach on improving reproductive health behaviors and status in Kenya. BMC Public Health. 2011; 11:177.
285800001	0	0	1	3	0	0	1	1	0	0	0	1	0	0	AFRO	Uganda	0	0	1	2011.5	0	1	Pre-post study with randomized controls	1	0	3. Urban-rural mix	1	610	2	no intervention	in-service training + supervision + improved medicine access + provision of drugs + reimbursement revised				Cohen J, Fink G, Maloney K, Berg K, Jordan M, Svoronos T, Aber F, Dickens W. Introducing rapid diagnostic tests for malaria to drug shops in Uganda: a cluster-randomized controlled trial. Bulletin of the World Health Organization. 2015; 93(3): 142-151.	Cohen J, Fink G, Berg K, Aber F, Jordan M, Maloney K, Dickens W. Feasibility of distributing rapid diagnostic tests for malaria in the retail sector: evidence from an implementation study in Uganda. PLoS One. 2012; 7(11): e48296.
286100001	1	0	0	1	0	0	1	0	1	0	0	0	0	1	AFRO	Liberia	0	1	0	2011.5	0	1	Interrupted time series with no controls	0	1	8. Periubr-twn-rural mix	1	340	2	no intervention	in-service training + supervision + integration of services + printed poster for HCP + printed STG (pamphlet) + patient education printed materials + community education printed materials				Cooper CM (JHPIEGO, Baltimore, MD), Fields R (John Snow, Inc, Arlington, VA), Taylor N (JHPIEGO, Baltimore, MD). Final assessment report: integration of expanded program on immunization and family planning in Liberia. 2013 Aug, 34p. Washington, D.C., USAID. Cooperative agreement no.: GHS-A-00-08-00002-000.	Maternal and Child Health Integrated Program. Family planning and immunization integration implementation guide. 35 p. 2014. Washington, D.C., USAID. Cooperative agreement no.: GHS-A-00-08-00002-000.	Liberia Ministry of Health and Social Welfare and the Maternal and Child Health Integrated Program. Liberia Family Planning - EPI Integration Training and Orientation Materials. 2014. 25 p.	Cooper CM, Fields R, Mazzeo CI, Taylor N, Pfitzer A, Momolu M, Jabbeh-Howe C. Successful proof of concept of family planning and immunization integration in Liberia. Global Health: Science and Practice. 2015; 3(1):71-84.
286300001	0	1	0	2	1	0	1	0	1	0	0	0	0	0	WPRO	China	1	0	0	2008.5	0	1	Post-only study with randomized controls	1	0	1. Urban +/- periurban	3	3690	2	no intervention	audit with written feedback + continuous quality improvement + team-based problem solving + printed STG job aid				Du X, Gao R, Turnbull F, Wu Y, Rong Y, Lo S, Billot L, Hao Z, Ranasinghe I, Iedema R, Kong L, Hu D, Lin S, Shen W, Huang D, Yang Y, Ge J, Han Y, Lv S, Ma A, Gao W, Patel A; CPACS Investigators. Hospital quality improvement initiative for patients with acute coronary syndromes in China: a cluster randomized, controlled trial. Circulation: Cardiovascascular Quality and Outcomes. 2014;7(2):217-26.	Gao R, Patel A, Gao W, Hu D, Huang D, Kong L, Qi W, Wu Y, Yang Y, Harris P, Algert C, Groenestein P, Turnbull F; CPACS Investigators. Prospective observational study of acute coronary syndromes in China: practice patterns and outcomes. Heart. 2008; 94(5):554-60.	Rong Y, Turnbull F, Patel A, Du X, Wu Y, Gao R; CPACS investigators. Clinical pathways for acute coronary syndromes in China: protocol for a hospital qualityimprovement initiative. Critical Pathways in Cardiology. 2010; 9(3):134-9.
286500001	0	1	1	3	1	0	1	1	0	0	0	0	0	0	AFRO	Cote d'Ivoire	1	1	0	2014	0	1	Pre-post study with randomized controls	1	0	3. Urban-rural mix	2	1460	2	no intervention	continuous quality improvement + team-based problem solving + electronic management info system				Gimbel S, Rustagi AS, Wagenaar B, de Joana Coutinho M, Nduati R,Wariua G, Gloyd S, Kouyate S, de Fatima Cuembelo M, Sherr K. Evaluating quality improvement processes and strategies: experiences across 3 African countries. Poster presented at the Third Global Symposium on Health System Research; 2014 Sep 3- Oct 3; Cape Town, South Africa.	Rustagi AS, Gimbel S, Nduati R, de Fatima Cuembelo M, Wasserheit JN, Farquhar C, Gloyd S, Sherr K, SAIA Study Team. Impact of a systems engineering intervention on PMTCT service delivery in Cote d'Ivoire, Kenya, Mozambique: a cluster randomized trial. Journal of Acquired Immune Deficiency Syndromes. 72(3):e68-76.	Gimbel S, Rustagi A, Robinson J, Kouyate S, Coutinho J, Nduati R, Pfieffer J, Gloyd S, Sherr K, SAIA study team, Granato SA, Kone A, Cruz E, Manuel JL, Zucule J, Napua M, Mbatia G, Wariua G, Maina M. Evaluation of a systems analysis and improvement approach to optimize prevention of mother-to-child transmission of HIV using the consolidated framework for implementation research. Journal of Acquir…	Sherr K, Gimbel S, Rustagi A, Nduati R, Cuembelo F, Farquhar C, Wasserheit J, Gloyd S, SAIA Study Team. Systems analysis and improvement to optimize pMTCT (SAIA): a cluster randomized trial. Implementation Science. 2014; 9:55.
286500002	0	1	1	3	1	0	1	1	0	0	0	0	0	0	AFRO	Kenya	1	1	0	2014	0	1	Pre-post study with randomized controls	1	0	1. Urban +/- periurban	2	1260	2	no intervention	continuous quality improvement + team-based problem solving + electronic management info system				Gimbel S, Rustagi AS, Wagenaar B, de Joana Coutinho M, Nduati R,Wariua G, Gloyd S, Kouyate S, de Fatima Cuembelo M, Sherr K. Evaluating quality improvement processes and strategies: experiences across 3 African countries. 2014.	Rustagi AS, Gimbel S, Nduati R, de Fatima Cuembelo M, Wasserheit JN, Farquhar C, Gloyd S, Sherr K, SAIA Study Team. Impact of a systems engineering intervention on PMTCT service delivery in Cote d'Ivoire, Kenya, Mozambique: a cluster randomized trial. Journal of Acquired Immune Deficiency Syndromes. 72(3):E68-E76.	Gimbel S, Rustagi A, Robinson J, Kouyate S, Coutinho J, Nduati R, Pfieffer J, Gloyd S, Sherr K, SAIA study team, Granato SA, Kone A, Cruz E, Manuel JL, Zucule J, Napua M, Mbatia G, Wariua G, Maina M. Evaluation of a systems analysis and improvement approach to optimize prevention of mother-to-child transmission of HIV using the consolidated framework for implementation research. Journal of Acquir…	Sherr K, Gimbel S, Rustagi A, Nduati R, Cuembelo F, Farquhar C, Wasserheit J, Gloyd S, SAIA Study Team. Systems analysis and improvement to optimize pMTCT (SAIA): a cluster randomized trial. Implementation Science. 2014; 9:55.
286500003	0	1	1	2	1	0	1	1	0	0	0	0	0	0	AFRO	Mozambique	1	1	0	2014	0	1	Pre-post study with randomized controls	1	0	3. Urban-rural mix	1	620	2	no intervention	continuous quality improvement + team-based problem solving + electronic management info system				Gimbel S, Rustagi AS, Wagenaar B, de Joana Coutinho M, Nduati R,Wariua G, Gloyd S, Kouyate S, de Fatima Cuembelo M, Sherr K. Evaluating quality improvement processes and strategies: experiences across 3 African countries. 2014.	Rustagi AS, Gimbel S, Nduati R, de Fatima Cuembelo M, Wasserheit JN, Farquhar C, Gloyd S, Sherr K, SAIA Study Team. Impact of a systems engineering intervention on PMTCT service delivery in Cote d'Ivoire, Kenya, Mozambique: a cluster randomized trial. Journal of Acquired Immune Deficiency Syndromes. 72(3):E68-E76.	Gimbel S, Voss J, Rustagi A, Mercer MA, Zierler B, Gloyd S, de Joana Coutinho M, de Fatima Cuembelo M, Sherr K. What does high and low have to do with it? Performance classification to identify health system factors associated with effective prevention of mother-to-child transmission of HIV delivery in Mozambique. Journal of the International AIDS Society. 2014; 17:18828.	Gimbel S, Voss J, Mercer MA, Zierler B, Gloyd S, de Joana Coutinho M, Floriano F, de Fatima Cuembelo M, Einberg J, Sherr K. The prevention of mother-to-child transmission of HIV cascade analysis tool: supporting health managers to improve facility-level service delivery. BMC Research Notes. 2014; 7:743.	Gimbel S, Rustagi A, Robinson J, Kouyate S, Coutinho J, Nduati R, Pfieffer J, Gloyd S, Sherr K, SAIA study team, Granato SA, Kone A, Cruz E, Manuel JL, Zucule J, Napua M, Mbatia G, Wariua G, Maina M. Evaluation of a systems analysis and improvement approach to optimize prevention of mother-to-child transmission of HIV using the consolidated framework for implementation research. Journal of Acquir…	Sherr K, Gimbel S, Rustagi A, Nduati R, Cuembelo F, Farquhar C, Wasserheit J, Gloyd S, SAIA Study Team. Systems analysis and improvement to optimize pMTCT (SAIA): a cluster randomized trial. Implementation Science. 2014; 9:55.
287400001	0	0	1	3	1	0	1	1	0	0	0	1	0	0	AFRO	Kenya	0	0	1	2008.5	0	1	Pre-post study with randomized controls	1	0	5. Rural only	2	910	2	no intervention	in-service training + supervision + record keeping of medical products + fee per drug introduced + reimbursement revised + printed patient recording form + printed STG pamphlet + community education group meetings + community education printed materials +				Kangwana BP, Kedenge SV, Noor AM, Alegana VA, Nyandigisi AJ, Pandit J, Fegan GW, Todd JE, Snow RW, Goodman CA. The effect of an anti-malarial subsidy programme on the quality of service provision of artemisinin-based combination therapy in Kenya: a cluster-randomized, controlled trial. Malaria Journal. 2013; 12:81	Kangwana BP, Kedenge SV, Noor AM, Alegana VA, Nyandigisi AJ, Pandit J, Fegan GW, Todd JE, Brooker S, Snow RW, Goodman CA. The impact of retail-sector delivery of artemether-lumefantrine on malaria treatment of children under five in Kenya: a cluster randomized controlled trial. PLoS Medicine. 2011; 8(5):e1000437.	Kedenge SV, Kangwana BP, Waweru EW, Nyandigisi AJ, Pandit J, Brooker SJ, Snow RW, Goodman CA. Understanding the impact of subsidizing artemisinin-based combination therapies (ACTs) in the retail sector--results from focus group discussions in rural Kenya. PLoS One. 2013; 8(1):e54371.	Kangwana BP, Goodman CA, Fegan GW, Noor AM, Nyandigisi AJ, Akhwale WS, Pandit J, Snow RW. The impact of retail-sector delivery of artemether-lumefantrine on effective malaria treatment of children under five in Kenya. Trial Protocol: supporting information from PubID 2875 (Kangwana BP et al. PLoS Medicine. 2011; 8(5):e1000437).
287600001	0	0	1	1	0	0	0	0	0	0	0	0	1	0	EMRO	Pakistan	0	1	0	2009.5	0	1	Interrupted time series with non-randomized controls	0	0	1. Urban +/- periurban	2	1080	2	no intervention	pre-service training + non-supervisors help HCP + electronic medical record + electronic reminder for HCP + performance-based financial incentive for HCP + HCP salary + community education printed materials + community education TV + electronic reminder fo				Khan AJ, Khowaja S, Khan FS, Qazi F, Lotia I, Habib A, Mohammed S, Khan U, Amanullah F, Hussain H, Becerra MC, Creswell J, Keshavjee S. Engaging the private sector to increase tuberculosis case detection: an impact evaluation study. Lancet Infectious Diseases. 2012;12(8):608-16.
287700001	0	1	0	1	0	0	1	0	0	0	0	1	0	0	AFRO	South Africa	1	0	0	2010	0	1	Post-only study with randomized controls	1	0	1. Urban +/- periurban	3	6230	2	no intervention	in-service training + non-supervisors help HCP + printed literature for HCP + printed patient recording form				Kyriacos U, Jelsma J, James M, Jordan S. Early warning scoring systems versus standard observations charts for wards in South Africa: a cluster randomized controlled trial. Trials. 2015; 20;16:103.	Kyriacos U, Jelsma J, James M, Jordan S. Monitoring vital signs: development of a modified early warning scoring (MEWS) system for general wards in a developing country. PLoS One. 2014, 24;9(1):e87073
287800001	0	1	0	0	1	0	1	1	0	0	0	0	0	0	AFRO	Namibia	0	1	0	2011.5	0	1	Pre-post study with randomized controls	1	0	4. Town +/- rural	3	5510	4	no intervention	peer education + in-service training + printed literature for HCP + printed poster for HCP	peer education + in-service training + supervision + printed literature for HCP + printed poster for HCP	peer education + in-service training + electronic reminder for HCP + printed literature for HCP + printed poster for HCP		Lourenço C, Kandula D, Haidula L, Ward A, Cohen JM. Strengthening malaria diagnosis and appropriate treatment in Namibia: a test of case management training interventions in Kavango Region. Malaria Journal. 2014; 13:508.
287900001	0	1	0	1	0	0	1	0	0	0	0	0	0	0	AFRO	South Africa	0	1	0	2012.5	0	1	Pre-post study with non-randomized controls	0	0	3. Urban-rural mix	3	7400	2	no intervention	in-service training + printed patient recording form + printed STG literature				Mahomed OH, Naidoo S, Asmall S, Taylor M. Improving the quality of nurse clinical documentation for chronic patients at primary care clinics: a multifaceted intervention. Curationis. 2015; 38 (1).
288000001	0	0	1	0	0	0	0	0	1	0	0	0	0	0	AFRO	United Republic of Tanzania	0	0	1	2013.5	0	1	Pre-post study with randomized controls	1	0	5. Rural only	1	920	3	no intervention	in-service training + supervision + improved medicine access (regular retail price) + introduction of wholesaler + provision of medical equipment + performance-based non-financial incentive for HCP + HF award + printed STG (other job aid)	in-service training + supervision + improved medicine access (lower retail price) + introduction of wholesaler + provision of medical equipment + performance-based non-financial incentive for HCP + HF award + printed STG (other job aid)			Maloney K, Ward A, Krenz B, Dolkart CF, Bryson L, Le Menach A, Cohen JM, Mtumbuka E, Mkude S. Malaria testing and treatment in Tanzania after introduction of rapid diagnostic tests in accredited drug dispensing outlets. Poster presented at American Society of Tropical Medicine and Hygiene (ASTMH) 63rd Annual Meeting; 2014, Nov 02 - 06, 2014; New Orleans, Louisiana.	Ward A, Krenz B, Maloney K, Dolkart CF, Le Menach A, Cohen JM, Mtumbuka E, Mkude S. Drug shop dispensers demonstrate high performance in malaria RDT administration and safety in ADDOs in Tanzania. Poster presented at American Society of Tropical Medicine and Hygiene (ASTMH) 63rd Annual Meeting; 2014, Nov 02 - 06, 2014; New Orleans, Louisiana.	Maloney K, Ward A, Krenz B, Petty N, Bryson L, Dolkart C, Visser T, Le Menach A, Scott VK, Cohen JM, Mtumbuka E, Mkude S. Expanding access to parasite-based malaria diagnosis through retail drug shops in Tanzania: evidence from a randomized trial and implications for treatment. Malaria Journal. 2017; 16(1):6.
288500001	0	1	0	0	1	0	0	0	1	0	0	0	0	1	EMRO	Pakistan	1	1	0	2007.5	0	1	Pre-post study with non-randomized controls	0	0	6. Unclear or not stated	2	1010	2	no intervention	monitoring + printed STG other job aid				Safdar N, Hinderaker SG, Baloch NA, Enarson DA, Khan MA, Morkve O. Childhood tuberculosis deskguide and monitoring: an intervention to improve case management in Pakistan. BMC Health Services Research. 2011;11:187.
288700001	0	0	1	0	0	0	0	0	0	0	0	1	0	0	AFRO	Malawi	0	0	1	2004.5	0	1	Pre-post study with non-randomized controls	0	0	1. Urban +/- periurban	1	290	2	no intervention	in-service training + supervision + referral network + community scorecard + patient recording form + other printed job aid + printed STG other job aid + health-related supply for community				Simwaka BN, Theobald S, Willets A, Salaniponi FM, Nkhonjera P, Bello G, Squire SB. Acceptability and effectiveness of the storekeeper-based TB referral system for TB suspects in sub-districts of Lilongwe in Malawi. PLoS One. 2012;7(9): e39746.
288900001	0	1	1	0	1	0	1	1	0	0	0	0	1	0	AFRO	Ethiopia	0	1	0	2011.5	0	1	Pre-post study with non-randomized controls	0	0	1. Urban +/- periurban	1	410	2	no intervention	team-based problem solving + HF set performance goal				Thomas JC, Reynolds HW, Alterescu X, Bevc C, Tsegaye A. Improving referrals and integrating family planning and HIV services through organizational network strengthening. Health Policy and Planning. 2016; 31(3):302-8.	Thomas JC, Reynolds H, Bevc C, Tsegaye A. Integration opportunities for HIV and family planning services in Addis Ababa, Ethiopia: an organizational network analysis. BMC Health Serveries Research. 2014; 14:22.
289000001	0	1	0	0	0	0	1	0	0	0	0	0	0	0	SEARO	Sri Lanka	0	1	0	2008.5	0	1	Pre-post study with randomized controls	1	0	5. Rural only	2	2020	2	no intervention	in-service training + printed patient recording form + community education group meetings + community home visits + health-related supply for community				Vithana PVSC, Ariyaratne MAY, Jayawardana PL. Effectiveness of an educational intervention among public health midwives on breast cancer early detection in the district of Gampaha, Sri Lanka. Asian Pacific Journal of Cancer Prevention. 2015; 16(1):227-32.	Vithana PVSC, Ariyaratne MAY, Jayawardana PL. Educational intervention on breast cancer early detection: effectiveness among target group women in the district of Gampaha, Sri Lanka. Asian Pacific Journal of Cancer Prevention. 2015; 16(6):2547-53.
289200001	0	1	0	1	1	0	0	1	0	0	0	0	0	0	WPRO	China	0	1	0	2005	0	1	Pre-post study with non-randomized controls	0	0	5. Rural only	3	1760	2	no intervention	in-service training + supervision + improved service utilization + provision of medical products + provision of medical equipment + printed patient recording form				Wei X, Liang X, Liu F, Walley JD, Dong B. Decentralising tuberculosis services from county tuberculosis dispensaries to township hospitals in China: an intervention study. The International Journal of Tuberculosis and Lung Disease. 2008; 12(5):538-47.	Wei XL, Liang XY, Walley JD, Liu FY, Dong BQ. Analysis of care-seeking pathways of tuberculosis patients in Guangxi, China, with and without decentralised tuberculosis services. The International Journal of Tuberculosis and Lung Disease. 2009; 13(4):514-20.
289400001	0	1	0	3	0	0	1	0	0	0	0	0	0	0	EMRO	Iran (Islamic Republic of)	1	0	0	2009	0	1	Pre-post study with randomized controls	1	0	6. Unclear or not stated	3	5460	2	no intervention	in-service training + printed pamphlet for HCP				Yousefi H, Nahidian M, Sabouhi F. Reviewing the effects of an educational program about sepsis care on knowledge, attitude, and practice of nurses in intensive care units. Iranian Journal of Nursing and Midwifery Research. 2012; 17 (2 Suppl 1):S91-5.
289500001	0	1	0	3	1	0	1	0	0	0	0	0	0	0	WPRO	China	1	0	0	2012.5	0	1	Pre-post study with randomized controls	1	0	1. Urban +/- periurban	3	6800	2	no intervention	academic detailing + in-service training + audit with in-person feedback + supervision + team-based problem solving + printed poster for HCP + other printed job aid				Zhu B, Li Z, Jiang L, Du B, Jiang Q, Wang M, Lou R, Xi X. Effect of a quality improvement program on weaning from mechanical ventilation: a cluster randomized trial. Intensive Care Medicine. 2015; 41(10):1781-90.
289600001	0	1	0	2	0	0	1	0	0	0	0	0	0	0	AFRO	South Africa	0	1	0	2004.5	0	1	Post-only study with randomized controls	1	0	3. Urban-rural mix	3	5020	2	no intervention	in-service training + printed STG other job aid				Zwarenstein M, Fairall LR, Lombard C, Mayers P, Bheekie A, English RG, Lewin S, Bachmann MO, Bateman E. Outreach education for integration of HIV/AIDS care, antiretroviral treatment, and tuberculosis care in primary care clinics in South Africa: PALSA PLUS pragmatic cluster randomised trial. British Medical Journal. 2011; 342:d2022.
290600001	1	1	0	2	0	0	1	0	0	0	0	0	0	1	AFRO	Burkina Faso	0	1	0	2008	0	1	Interrupted time series with no controls	0	1	6. Unclear or not stated	1	520	1	in-service training + supervision + consultation fee removed + fee per drug removed					Atchessi N, Ridde V, Haddad S. Combining user fees exemption with training and supervision helps to maintain the quality of drug prescriptions in Burkina Faso. Health Policy and Planning. 2013; 28(6): 606-15.
290700001	0	1	1	2	0	0	1	1	0	0	0	0	0	1	AFRO	Cameroon	0	1	0	2012.5	0	1	Pre-post study with randomized controls	1	0	3. Urban-rural mix	2	1450	3	no intervention	electronic reminder for HCP	supervision			Ateudjieu J, Stoll B, Nguefack-Tsague G, Tchangou C, Genton B. Vaccines safety; effect of supervision or SMS on reporting rates of adverse events following immunization (AEFI) with meningitis vaccine (MenAfriVac): a randomized controlled trial. Vaccine. 2014; 32 (43): 5662-8.
291000001	0	1	0	1	0	1	1	0	0	0	0	1	0	0	AFRO	Malawi	0	1	0	2010	0	1	Interrupted time series with no controls	0	1	6. Unclear or not stated	1	430	1	In-service training + supervision + integration of services + printed patient recording form + provision of medical products					Centers for Disease Control and Prevention (CDC) (Chimwandira F, Mhango E, Makombe S, Midiani D, Mwansambo C, Njala J, Chirwa Z, Jahn A, Schouten E, Phelps, R, Gieselman A, Holmes CB, Maida A, Gupta S, Tippett Barr BA, Modi S, Dale H, Aberle-Grasse J, Davis M, Bell D, Houston J). Impact of an innovative approach to prevent mother-to-child transmission of HIV--Malawi, July 2011-September 2012. Mor…
291100001	0	1	0	2	0	1	1	1	0	0	0	0	0	0	AFRO	United Republic of Tanzania	0	1	0	2007	0	1	Pre-post study with randomized controls	1	0	1. Urban +/- periurban	1	510	2	no intervention	peer education + in-service training + supervision + HCP group process + provision of medical products				D'Acremont V. Massive reduction of antimalarial prescriptions during programmatic implementation of Rapid Diagnostic Test in Dar es Salaam, Tanzania. Paper presented at the 6th European Congress on Tropical Medicine and International Health. 2009 Sept 6-10; Verona, Italy.	D'Acremont V. Understanding and improving malaria diagnosis in health facilities in Dar es Salaam, Tanzania [dissertation]. [Basel]: University of Basel; 2010. p. 150.	D'Acremont V, Kahama-Maro J, Swai N, Mtasiwa D, Genton B, Lengeler C. Reduction of anti-malarial consumption after rapid diagnostic tests implementation in Dar es Salaam: a before-after and cluster randomized controlled study. Malaria Journal. 2011; 10:107.	Yukich J, D'Acremont V, Kahama J, Swai N, Lengeler C. Cost savings with rapid diagnostic tests for malaria in low-transmission areas: evidence from Dar es Salaam, Tanzania. The American Journal of Tropical Medicine and Hygiene. 2010; 83(1):61-8.
291300001	0	0	0	2	0	0	0	0	0	0	0	0	1	0	AFRO	United Republic of Tanzania	0	0	1	2010	0	0	Pre-post study with randomized controls	1	0	1. Urban +/- periurban	1	690	2	no intervention	electronic job aid				DeRenzi B, Findlater L, Payne J, Birnbaum B, Mangilima J, Parikh T, Borriello G, Lesh N. Improving community health worker performance through automated SMS. Paper presented at: ACM 2012. Proceedings of the Fifth International Conference on Information and Communication Technologies and Development: 2012 Mar 12-15; Atlanta, GA.
291300002	0	0	0	2	0	0	0	0	0	0	0	0	1	0	AFRO	United Republic of Tanzania	0	0	1	2010	0	0	Pre-post study with randomized controls	1	0	1. Urban +/- periurban	1	690	2	no intervention	supervision + electronic job aid				DeRenzi B, Findlater L, Payne J, Birnbaum B, Mangilima J, Parikh T, Borriello G, Lesh N. Improving community health worker performance through automated SMS. Paper presented at: ACM 2012. Proceedings of the Fifth International Conference on Information and Communication Technologies and Development: 2012 Mar 12-15; Atlanta, GA.
291300004	1	0	0	2	0	0	0	0	0	0	0	0	1	0	AFRO	United Republic of Tanzania	0	0	1	2011	0	0	Pre-post study with randomized controls	1	0	1. Urban +/- periurban	1	730	2	no intervention	Supervision				DeRenzi B, Findlater L, Payne J, Birnbaum B, Mangilima J, Parikh T, Borriello G, Lesh N. Improving community health worker performance through automated SMS. Paper presented at: ACM 2012. Proceedings of the Fifth International Conference on Information and Communication Technologies and Development: 2012 Mar 12-15; Atlanta, GA.
291900001	0	0	1	2	1	0	1	0	0	0	0	0	0	0	AFRO	Rwanda	1	0	0	2007.5	0	1	Interrupted time series with no controls	0	1	5. Rural only	1	450	1	continuous quality improvement + hire additional HCP + provision of medical equipment					Kotagal M, Lee P, Habiyakare C, Dusabe R, Kanama P, Epino HM, Rich ML, Farmer PE. Improving quality in resource poor settings: observational study from rural Rwanda. BMJ. 2009; 339:1311-3.
292000001	0	1	0	0	0	1	1	1	0	0	0	1	0	0	AFRO	Uganda	0	1	0	2007	0	1	Interrupted time series with non-randomized controls	0	0	3. Urban-rural mix	1	370	2	no intervention	Peer education + in-service training + supervision + provision of medical products + provision of medical equipment + printed STG poster				Kyabayinze DJ, Asiimwe C, Nakanjako D, Nabakooza J, Counihan H, Tibenderana JK. Use of RDTs to improve malaria diagnosis and fever case management at primary health care facilities in Uganda. Malaria Journal. 2010; 9:200	Asiimwe C, Kyabayinze DJ, Kyalisiima Z, Nabakooza J, Bajabaite M, Counihan H, Tibenderana JK. Early experiences on the feasibility, acceptability, and use of malaria rapid diagnostic tests at peripheral health centres in Uganda-insights into some barriers and facilitators. Implementation Science. 2012; 7:5.	Kyabayinze DJ, Asiimwe C, Nakanjako D, Nabakooza J, Bajabaite M, Strachan C, Tibenderana JK, Van Geetruyden JP. Programme level implementation of malaria rapid diagnostic tests (RDTs) use: outcomes and cost of training health workers at lower level health care facilities in Uganda. BMC Public Health. 2012; 12:291.
292100001	0	1	0	2	1	0	0	0	0	0	0	0	0	0	SEARO	Thailand	0	1	0	2001.5	0	1	Interrupted time series with no controls	0	1	1. Urban +/- periurban	3	1990	1	social health insurance					Laosee OC, Pathanapornpandh N, Sitthi-amorn C, Khiewyoo J, Somrongthong R, Dulyavoranun N. Prescription pattern for treatment of hemorrhoids under the universal coverage policy of Thailand. Southeast Asian Journal of Tropical Medicine and Public Health. 2005;36(4):1020-4.
292200001	0	1	0	3	1	0	0	0	0	0	0	0	0	0	WPRO	China	0	1	0	2013	0	1	Pre-post study with randomized controls	1	0	3. Urban-rural mix	3	6800	2	no intervention	audit with written feedback + health services performance reporting + community scorecard + community education printed materials				Liu C, Zhang X, Wang X, Zhang X, Wan J, Zhong F. Does public reporting influence antibiotic and injection prescribing to all patients? A cluster-randomized matched-pair trial in China. Medicine. 2016; 95(26):e3965.	Yang L, Liu C, Wang L, Yin X, Zhang X. Public reporting improves antibiotic prescribing for upper respiratory tract infections in primary care: a matched-pair cluster-randomized trial in China. Health Research Policy and Systems. 2014; 12:61	Zhang X, Wang L, Zhang X. Application of propensity scores to explore the effect of public reporting of medicine use information on rational drug use in China: a quasi-experimental design. BMC Health Services Research. 2014; 14:492.	Wang X, Tang Y, Zhang X, Yin X, Du X, Zhang X. Effect of publicly reporting performance data of medicine use on injection use: a quasi-experimental study. PLoS ONE. 2014; 9(10):e109594	Liu C, Zhang X, Wan J. Public reporting influences antibiotic and injection prescription in primary care: a segmented regression analysis. Journal of Evaluation in Clinical Practice. 2015; 21(4):597-603.	Du X, Wang D, Wang X, Yang S, Zhang X. Exploring the transparency mechanism and evaluating the effect of public reporting on prescription: a protocol for a cluster randomized controlled trial. BMC Public Health. 2015; 15:277.	Du X, Zhang X, Tang Y. General practitioners' perceptions of public reporting of institution and individual medicine prescribing data. BMC Health Services Research. 2016; 16(1):641.	Tang Y, Liu C, Zhang X. Public reporting as a prescriptions quality improvement measure in primary care settings in China: variations in effects associated with diagnoses. Scientific Reports. 2016; 6:39361.	Du X, Zhang X, Tang Y, Zhang X, Wang L, Wang X. How public reporting of prescription quality indicators influence prescribing practices? A survey of general practitioners. Journal of Evaluation in Clinical Practice. 2015; 21(5):943-51.
292590101	0	0	1	2	1	0	1	1	0	0	0	1	0	0	AMRO	Brazil	1	0	0	2005	0	1	Interrupted time series with no controls	0	1	1. Urban +/- periurban	3	3940	1	audit with written feedback + non-supervisors help HCP + restricted drug list					Magedanz L, Silliprandi EM, dos Santos RP. Impact of the pharmacist on a multidisciplinary team in an antimicrobial stewardship program: a quasi-experimental study. International Journal of Clinical Pharmacology. 2012;34(2):290-4.
292590102	0	0	1	2	1	0	1	1	0	0	0	1	0	0	AMRO	Brazil	1	0	0	2005.5	0	1	Interrupted time series with no controls	0	1	1. Urban +/- periurban	3	4750	1	in-service training + audit with written feedback + non-supervisors help HCP + automatic stop order + restricted drug list					Magedanz L, Silliprandi EM, dos Santos RP. Impact of the pharmacist on a multidisciplinary team in an antimicrobial stewardship program: a quasi-experimental study. International Journal of Clinical Pharmacology. 2012;34(2):290-4.
292600001	0	1	0	1	0	0	0	0	0	0	0	1	0	0	AFRO	Ethiopia	0	1	0	2011.5	0	1	Interrupted time series with no controls	0	1	5. Rural only	1	410	1	audit with in-person feedback + peer review					Mengistu B, Karim AM, Eniyew A, Yitabrek A, Eniyew A, Tsegaye S, Muluye F, Tesfaye H, Demeke B, Marsh DR. Effect of performance review and clinical mentoring meetings (PRCMM) on recording of community case management by health extension workers in Ethiopia. Ethiopian Medical Journal. 2014; 52 Suppl 3:73-81.
292700001	0	1	1	0	1	0	1	1	0	1	0	1	1	0	AFRO	Cote d'Ivoire	1	1	0	2009	0	0	Interrupted time series with no controls	0	1	1. Urban +/- periurban	2	1170	1	improvement collaborative					N’Guessan J, Traore V, Boucar M, Ackah A, Dosso Y, Kouassi V, Kablan F. Results from the pilot phase of an ART/PMTCT improvement collaborative in Cote d’Ivoire. Technical Report. Bethesda, (MD): University Research Co., LLC (URC); 2011 13p. Contract Nos.: GHN-I-01-07-00003-00 and GHN-I-03-07-00003-00. Supported by the USAID Health Care Improvement Project.	N’Guessan J, Franco L, Ackah A, Kouassi VK, Gondwe T. Effects of collaborative improvement on PMTCT and ART indicators in Cote d’Ivoire: a comparative study. Bethesda, (MD): University Research Co., LLC (URC); 2011 1p. Contract Nos.: GHN-I-01-07-00003-00 and GHN-I-03-07-00003-00. Supported by the USAID Health Care Improvement Project.
292800001	0	1	0	1	1	0	1	0	0	0	0	0	0	0	AFRO	South Africa	0	1	0	2009.5	0	1	Interrupted time series with non-randomized controls	0	0	3. Urban-rural mix	3	6230	2	no intervention	improvement collaborative				Ngidi W, Reddy J, Luvuno Z, Rollins N, Barker P, Mate KS. Using a campaign approach among health workers to increase access to antiretroviral therapy for pregnant HIV-infected women in South Africa. The Journal of Acquired Immune Deficiency Syndromes. 2013; 63(4):e133-9.
292900001	0	1	0	0	1	1	1	1	0	0	0	1	0	0	AFRO	Uganda	0	1	0	2009.5	0	1	Interrupted time series with no controls	0	1	6. Unclear or not stated	1	540	1	in-service training + supervision + improved service utilization					Obua C, Kayiwa J, Waako P, Tomson G, Balidawa H, Chalker J, Ross-Degnan D, Wahlstrom R. Improving adherence to antiretroviral treatment in Uganda with a low-resource facility-based intervention. Global Health Action. 2014;7:24198.
293100001	0	0	1	2	1	0	1	1	0	0	0	0	0	0	AMRO	Brazil	1	0	0	2011	0	1	Interrupted time series with no controls	0	1	1. Urban +/- periurban	3	11010	1	in-service training + audit with in-person feedback + benchmarking + HCP group process					Ranzani OT, Simpson ES, Augusto TB, Cappi SB, Noritomi DT; AMIL Critical Care Group. Evaluation of a minimal sedation protocol using ICU sedative consumption as a monitoring tool: a quality improvement multicenter project. Critical Care. 2014;18(5):580.
293300001	0	1	1	2	1	1	1	0	0	0	0	1	0	0	EMRO	Afghanistan	0	1	0	2007	0	1	Interrupted time series with no controls	0	1	3. Urban-rural mix	1	330	1	fee per service removed					Steinhardt LC, Aman I, Pakzad I, Kumar B, Singh LP, Peters DH. Removing user fees for basic health services: a pilot study and national roll-out in Afghanistan. Health Policy Planning. 2011;26 Suppl 2:ii92-103
293400001	0	1	0	1	1	0	1	0	0	0	0	0	0	0	AFRO	Senegal	0	1	0	2008	0	1	Interrupted time series with no controls	0	1	3. Urban-rural mix	1	990	1	peer education + in-service training + supervision + provision of medical products + fee per drug introduced + printed STG poster + unspecified community education					Thiam S, Thior M, Faye B, Ndiop M, Diouf ML, Diouf MB, Diallo I, Fall FB, Ndiaye JL, Albertini A, Lee E, Jorgensen P, Gaye O, Bell D. Major reduction in anti-malarial drug consumption in Senegal after nation-wide introduction of malaria rapid diagnostic tests. PLoS One. 2011; 6(4):e18419.
293500001	0	1	0	1	1	0	1	0	0	0	0	0	0	0	EURO	Serbia and Montenegro	1	0	0	2010.5	0	1	Interrupted time series with no controls	0	1	1. Urban +/- periurban	3	5910	1	in service training + printed literature for HCP					Vukovic M, Gvozdenovic BS, Rankovic M, McCormick BP, Vukovic DD, Gvozdenovic BD, Kastratovic DA, Markovic SZ, Ilic M, Jakovljevic MB. Can didactic continuing education improve clinical decision making and reduce cost of quality? Evidence from a case study. Journal of Continuing Education in the Health Professions. 2015; 35(2):109-18.
293700001	0	1	0	1	1	0	1	0	0	0	0	0	0	0	AFRO	Malawi	1	1	0	2004.5	0	1	Interrupted time series with no controls	0	1	1. Urban +/- periurban	1	290	1	supervision + integration of services + HCP participated in group process					Weigel R, Kamthunzi P, Mwansambo C, Phiri S, Kazembe PN. Effect of provider-initiated testing and counselling and integration of ART services on access to HIV diagnosis and treatment for children in Lilongwe, Malawi: a pre-post comparison. BMC Pediatrics. 2009; 9:80.
293800001	0	1	0	2	1	0	0	0	0	0	0	0	0	0	WPRO	China	0	1	0	2010	0	1	Interrupted time series with non-randomized controls	0	0	1. Urban +/- periurban	3	4340	2	no intervention	drug and therapeutic committee + essential drug list + standardized procurement systems + government set drug retail price + printed formulary + printed STG literature.				Yang L, Liu C, Ferrier JA, Zhou W, Zhang X. The impact of the National Essential Medicines Policy on prescribing behaviours in primary care facilities in Hubei province of China. Health Policy and Planning. 2013; 28 (7):750-60.
293800002	0	1	0	2	1	0	1	0	0	0	0	0	1	0	WPRO	China	0	1	0	2010	0	1	Interrupted time series with non-randomized controls	0	0	5. Rural only	3	4340	2	no intervention	personnel development practice + drug and therapeutic committee + essential drug list + standardized procurement systems + government set drug retail price + printed formulary + printed STG literature.				Yang L, Liu C, Ferrier JA, Zhou W, Zhang X. The impact of the National Essential Medicines Policy on prescribing behaviours in primary care facilities in Hubei province of China. Health Policy and Planning. 2013; 28 (7):750-60.
293800003	0	1	0	1	1	0	1	0	0	0	0	0	1	0	WPRO	China	0	1	0	2010	0	1	Interrupted time series with non-randomized controls	0	0	5. Rural only	3	4340	2	no intervention	personnel development practice + drug and therapeutic committee + essential drug list + standardized procurement systems + government set drug retail price + printed formulary + printed STG literature.				Yang L, Liu C, Ferrier JA, Zhou W, Zhang X. The impact of the National Essential Medicines Policy on prescribing behaviours in primary care facilities in Hubei province of China. Health Policy and Planning. 2013; 28 (7):750-60.
294090101	0	1	0	1	1	1	1	0	0	0	0	0	0	0	AFRO	Zambia	0	1	0	2005	0	1	Interrupted time series with no controls	0	1	3. Urban-rural mix	2	550	1	provision of medical products (ACT) + health-related supply for community					Yukich JO, Bennett A, Albertini A, Incardona S, Moonga H, Chisha Z, Hamainza B, Miller JM, Keating J, Eisele TP, Bell D. Reductions in artemisinin-based combination therapy consumption after the nationwide scale up of routine malaria rapid diagnostic testing in Zambia. The American Journal of Tropical Medicine and Hygiene.2012; 87(3):437-46.
294090102	0	1	0	1	1	1	1	0	0	0	0	0	0	0	AFRO	Zambia	0	1	0	2006.5	0	1	Interrupted time series with no controls	0	1	3. Urban-rural mix	2	880	1	provision of medical products (ACT and RDT) + health-related supply for community					Yukich JO, Bennett A, Albertini A, Incardona S, Moonga H, Chisha Z, Hamainza B, Miller JM, Keating J, Eisele TP, Bell D. Reductions in artemisinin-based combination therapy consumption after the nationwide scale up of routine malaria rapid diagnostic testing in Zambia. The American Journal of Tropical Medicine and Hygiene.2012; 87(3):437-46.
296100001	0	1	0	1	1	0	0	0	0	0	0	0	0	0	AMRO	Mexico	0	1	0	2002.5	0	1	Pre-post study with non-randomized controls	0	0	6. Unclear or not stated	3	6940	2	no intervention	in-service training + peer review + HCP group process				Reyes-Morales H, Pérez-Cuevas R, Hernandez SF, Sandoval PT, Mota MAO, Diaz Gonzales NJ, Pérez JAT, Larranaga FE, Gallardo HG. [Chapter 21: Effectiveness of an educational intervention based on a critical analysis of clinical practice for appropriate care in family medicine: a feasible and sustainable proposal for continuing medical education] In: Martínez-Salgado H, Villasís-Keever MA, Torres-Lóp…	Castro-Ríos A, Reyes-Morales H, Pérez-Cuevas R. [An evaluation of a continuing medical education program for primary care services in the prescription of hypoglycemic agents in diabetes mellitus type 2]. Salud Pública de México. 2008;50 Suppl 4:S445-52. Spanish.	Pérez-Cuevas R, Reyes H, Guiscafré H, Juárez-Díaz N, Oviedo M, Flores S, Muñoz O. The primary care clinic as a setting for continuing medical education: program description. Canadian Medical Association Journal. 2000; 14;163(10):1295-9.
296200001	0	1	0	1	0	0	0	0	0	0	0	0	0	1	WPRO	China	1	1	0	2001.5	0	1	Pre-post study with non-randomized controls	0	0	5. Rural only	3	1110	2	no intervention	in-service training + improved service utilization + facilities repair + provision of medical equipment + vouchers or in-kind health services				Chen WX, Li NX, He D, Ren XH. [An eight-year study on maternal and child health service utility in Sichuan province]. Zhonghua Liu Xing Bing Xue Za Zhi [Chinese Journal of Epidemiology]. 2009; 30(3):243-6. Chinese.	Chen WX, Li NX, He D, Ren XH. [An evaluation of the maternal and child health services in Qinba Health Project in Sichuan province]. Sichuan Da Xue Xue Bao Yi Xue Ban [Journal of Sichuan University Medicine Edition]. 2008;39(6):1007-10. Chinese.
296300001	0	0	0	0	0	0	0	0	0	0	0	0	1	0	WPRO	Philippines	0	0	1	2009	0	1	Pre-post study with non-randomized controls	0	0	3. Urban-rural mix	2	2260	2	no intervention	pre-service service training				Kim JM, Koh KW, Oak CH, Jung WH, Kim SH, Park DH. Assessment of village health worker training program in Tuguegarao, Philippine. Journal of Preventive Medicine Public Health. 2009;42(6):377-85.	Kim JM, Lee HY, Park DJ, Oak CH, Jeon MJ, Yu BC, Koh KW, Lee YH. Development of village health worker training program in Tuguegarao, Phillipines. Rural Medicine. 2008; 33(3):324-34.
296600001	0	1	0	1	0	1	0	0	0	0	0	0	0	0	AFRO	United Republic of Tanzania	0	1	0	2011	0	1	Post-only study with randomized controls	1	0	1. Urban +/- periurban	1	730	3	no intervention	In-service training + supervision + printed STG other job aid	in-service training + supervision + electronic job aid + non-medical commodity supply+ printed STG other job aid			Rambaud-Althaus C, Shao A, Samaka J, Swai N, Perri S, Kahama-Maro J, Mitchell M, D'Acremont V, Genton B. Performance of health workers using an electronic algorithm for the management of childhood illness in Tanzania: a pilot implementation study. The American Journal of Tropical Medicine and Hygiene. 2017; 96(1):249-257.	Shao AF, Rambaud-Althaus C, Swai N, Kahama-Maro J, Genton B, D'Acremont V, Pfeiffer C. Can smartphones and tablets improve the management of childhood illness in Tanzania? A qualitative study from a primary health care worker's perspective. BMC Health Services Research. 2015; 15:135.
296700001	0	1	0	1	0	1	0	0	1	0	0	0	0	0	AFRO	United Republic of Tanzania	0	1	0	2010.5	0	1	Post-only study with randomized controls	1	0	3. Urban-rural mix	1	730	2	no intervention	in-service training + supervision + electronic job aid + non-medical commodity supply + printed STG other job aid				Shao AF, Rambaud-Althaus C, Samaka J, Faustine AF, Perri-Moore S, Swai N, Kahama-Maro J, Mitchell M, Genton B, D'Acremont V. New algorithm for managing childhood illness using mobile technology (ALMANACH): a controlled non-inferiority study on clinical outcome and antibiotic use in Tanzania. PLoS One. 2015;10(7):e0132316.
297000001	0	1	0	1	1	0	1	0	0	0	0	0	1	0	WPRO	China	1	1	0	2006	0	1	Pre-post study with non-randomized controls	0	0	5. Rural only	3	2060	2	no intervention	in-service training + improved service utilization + patient choice of support person + printed STG other job aid				Xu G, Liu F, Feng Q, Liang X, Su L. [The effect evaluation of a new tuberculosis management model in rural areas of Guangxi]. Zhonghua Yu Fang Yi Xue Za Zhi. [Chinese Journal of Preventive Medicine]. 2011;45(1):30-5. Chinese.
297600001	0	1	1	1	1	0	1	0	0	0	0	1	0	0	AMRO	Mexico	1	1	0	2002.5	0	1	Pre-post study with non-randomized controls	0	0	1. Urban +/- periurban	3	6940	2	no intervention	in-service training + supervision + integration of services + improved medicine access + improved service utilization + facilities repair + provision of medical equipment + HCP salary + user fee removed + community education group meetings + conditional c				Gertler, PJ. 2000. Final Report: The impact of PROGRESA on health. International Food Policy Research Institute. Washington, DC. Available at: http://www.ifpri.org/themes/progresa/pdf/Gertler_health.pdf, accessed Jan 16, 2009.	Behrman J, Hoddinott J. An evaluation of the impact of PROGRESA on pre-school child height. FCND DISCUSSION PAPER NO. 104. International Food Policy Research Institute. Washington, DC. March 2001. available at: http://www.ifpri.org/divs/fcnd/dp/papers/fcndp104.pdf, accessed 1/4/2008.	De la Torre R. Final version. In: External evaluation of the impact of the Oportunidades program. Cuernavaca, México: Instituto Nacional de Salud Pública, 2005. 68 p.	Coady DP, Filmer DP, Gwatkin DR. PROGRESA for progress: Mexico's Health, Nutrition, and Education Program. Development Outreach. World Bank. May 2005. Available at: http://www1.worldbank.org/devoutreach/may05/article.asp?id=296, accessed Oct 3, 2008	Hernández B, Hernández M, eds. External evaluation of the impact of the Oportunidades program 2004. Volume II, Health. Cuernavaca, México: Instituto Nacional de Salud Pública, 2005. 332 p.	Hernández B, Hernández M, eds. External evaluation of the impact of the Oportunidades program 2004 Volume III, Nutrition. Cuernavaca, México: Instituto Nacional de Salud Pública, 2005. 152 p.	Cruz C, de la Torre R, Velazquez C. [External evaluation of the impact of the Oportunidades program]. Evaluación externa de impacto del Programa Oportunidades 2001-2006, Cuernavaca, México: Instituto Nacional de Salud Pública, 2006. 92 p.	Stecklov G, Winter P, Todd J, Reglia F. Unintended effects of poverty programmes on childbearing in less developed countries: Experimental evidence from Latin America. Population Studies, 2007; 61(2): 125-140.	Rivera JA, Rodriguez G, Shamah T, Rosado JL, Casanueva E, Maulen I, Toussaint G, García-Aranda A. Implementation, monitoring, and evaluation of the nutrition component of the Mexican Social Programme (PROGRESA). Food and Nutrition Bulletin, 2000; 21(1): 35-42.	Parker SW, Teruel GM. Randomization and social program evaluation: The case of Progresa. The Annals of the American Academy of Political and Social Science. 2005; 599:199-217.
298000001	0	1	0	3	0	1	0	0	1	0	0	0	0	0	AFRO	United Republic of Tanzania	0	1	0	2005.5	0	1	Pre-post study with randomized controls	1	0	1. Urban +/- periurban	1	450	2	no intervention	group process between HCP and community				Massele AY, Mashalla YJ, Kayombo EJ, Mwaiselage JD, Mwamba NE, Kaniki I. Reducing therapeutic injection overuse through patients-prescribers interaction group discussions in Kinondoni District, Dar es Salaam, Tanzania. Tanzania Journal of Health Research. 2011;13(1):69-73.
299490101	0	1	0	1	1	1	1	0	0	0	0	1	0	0	AFRO	Uganda	0	1	0	2015	0	0	Interrupted time series with no controls	0	1	4. Town +/- rural	1	670	1	patient recording form					Westercamp N, Staedke S, Hutchinson E, Naiga S, Nabirye C, Taaka L, Maiteki C, Kigozi S, Okiring JM, Dorsey G, Rowe AK. Effectiveness and sustainability of a collaborative improvement method to increase the quality of routine malaria surveillance data in Kayunga District, Uganda. Proceedings of the 66th Annual Meeting of the American Society of Tropical Medicine and Hygiene; 2017 Nov 5-9; Baltimo…	Hutchinson E, Nayiga S, Nabirye C, Taaka L, Westercamp N, Rowe AK, Staedke SG. Opening the 'Black Box' of collaborative improvement: a qualitative evaluation of a pilot intervention to improve quality of surveillance data in public health centres in Uganda. 2017. 35 p.	Fatuma A. The Republic of Uganda, Kayunga District Local Government: 3-year district development plan, 2010/2011 - 2012/2013. 2010 Apr 28. 233 p.
299490102	0	1	0	2	1	1	1	0	0	0	0	1	0	0	AFRO	Uganda	0	1	0	2015	0	0	Interrupted time series with no controls	0	1	4. Town +/- rural	1	670	1	in-service training + improvement collaborative + patient recording form					Westercamp N, Staedke S, Hutchinson E, Naiga S, Nabirye C, Taaka L, Maiteki C, Kigozi S, Okiring JM, Dorsey G, Rowe AK. Effectiveness and sustainability of a collaborative improvement method to increase the quality of routine malaria surveillance data in Kayunga District, Uganda. Proceedings of the 66th Annual Meeting of the American Society of Tropical Medicine and Hygiene; 2017 Nov 5-9; Baltimo…	Hutchinson E, Nayiga S, Nabirye C, Taaka L, Westercamp N, Rowe AK, Staedke SG. Opening the 'Black Box' of collaborative improvement: a qualitative evaluation of a pilot intervention to improve quality of surveillance data in public health centres in Uganda. 2017. 35 p.	Fatuma A. The Republic of Uganda, Kayunga District Local Government: 3-year district development plan, 2010/2011 - 2012/2013. 2010 Apr 28. 233 p.
300000001	0	0	1	2	1	0	0	1	0	0	0	0	1	0	SEARO	India	0	1	0	2012.5	0	1	Pre-post study with randomized controls	1	0	5. Rural only	2	1520	2	no intervention	in-service training + facilitated communication between HCPs + provision of medical products + franchising of HCPs				The WHP model. Washington DC: World Health Partners; 2014. 10 p. Available from: https://web.archive.org/web/20140211090501/http:/worldhealthpartners.org/Resources/report_26.pdf Accessed 10/26/2017.	Mohanan M, Giardili S, Das V, Rabin TL, Raj SS, Schwartz JI, Seth A, Goldhaber-Fiebert JD, Miller G, Vera-Hernandez M. Evaluation of a social franchising and telemedicine programme and the care provided for childhood diarrhoea and pneumonia, Bihar, India. Bulletin of the World Health Organization. 2017; 95(5):343-352E.	Mohanan M, Babiarz KS, Goldhaber-Fiebert JD, Miller G, Vera-Hernandez M. Effect of a large-scale social franchising and telemedicine program on childhood diarrhea and pneumonia outcomes in India. Health Affairs. 2016; 35(10):1800-1809.	Mohanan M, Vera-Hernández M, Das V, Giardili S, Goldhaber-Fiebert JD, Rabin TL, Raj SS, Schwartz JI, Seth A. The know-do gap in quality of health care for childhood diarrhea and pneumonia in rural India. JAMA Pediatrics. 2015; 169(4):349-57. doi: 10.1001/jamapediatrics.2014.3445.	Mohanan M, Goldhaber-Fiebert JD, Giardili S, Vera-Hernandez M. Providers' knowledge of diagnosis and treatment of tuberculosis using vignettes: evidence from rural Bihar, India. BMJ Global Health. 2016; 1(4):1-16.
300200001	0	1	1	2	0	1	0	0	0	0	0	1	0	0	AFRO	Malawi	0	1	0	2015	0	0	Pre-post study with randomized controls	1	0	3. Urban-rural mix	1	340	3	no intervention	electronic reminder for HCP (malaria)	electronic reminder for HCP (malaria-pneumonia-diarrhea)			Steinhardt LC, Mathanga D, Mwandama D, Nsona H, Moyo D, Gumbo A, Kobayashi M, Namuyinga R, Shah M, Bauleni A, Troell P, Zurovac D, Rowe AK. The effect of text message reminders to health workers on quality of care for malaria, pneumonia, and diarrhea in Malawi: a randomized controlled trial. Paper presented at 65th Annual meeting of American Society of Tropical Medicine and Health 65th Annual Mee…	Steinhardt LC, Rowe AK, Sande J, Nsona H, Humphreys N, Vanden Eng J, Paczkowski MM, Troell P, Lindblade K, Zurovac D, Verani J. Research Protocol: The Effect of Mobile Phone Text Message Reminders on Health Workers’ Adherence to Malaria and Other Disease Case Management Guidelines in Malawi. 2012. 101 p.
300800001	0	0	1	1	1	0	0	0	0	0	0	0	0	0	EURO	Georgia	1	1	0	2011.5	0	0	Pre-post study with non-randomized controls	0	0	3. Urban-rural mix	3	3870	2	no intervention	improvement collaborative				Chitashvili T, Cherkezishvili E, Broughton E, Chkhaidze I, Shengelia N, Hill K, Massoud MR, Ruadze E. Improving antibiotic prescription practices for pediatric respiratory tract infections in Georgia. Forthcoming (submitted for publication to Lancet Infectious Diseases); 2017. 22p.	Chitashvili T. Rationale for improving integrated service delivery: reduced cost and improved care in Georgia. International Journal of Integrated Care. 2015; 15(8). A paper presented at the 3rd World Congress on Integrated Care; 2015; Nov 20-21, Mexico City. 25 slides.	Chitashvili T. Scaling Up, sustaining and institutionalizing better health care in Georgia: results and strategic recommendations from USAID support for improving quality of priority clinical conditions during 2012-2015. Technical Report. Bethesda (MD):USAID ASSIST Project: University Research Co., LLC (URC). 2015; 17 p. Contract No.: GHN-I-03-07-00003-00 and Cooperative Agreement No.: AID-OAA-A-…	Chitashvili T. Addressing rational use of medication in pediatric patients with respiratory tract infections (RTI) through improvement collaborative in Georgia. A poster presented at the third Global Symposium on Health Systems Research; 2014; Sep 30-Oct 3, Cape Town, South Africa.	USAID ASSIST Project: University Research Co., LLC (URC) (Bethesda, MD). USAID Applying Science to Strengthen and Improve Systems (ASSIST) Project. Georgia Country Report FY14; 2014. 17 p. Cooperative Agreement No.: AID-OAA-A-12-00101	Chitashvili T, Cherkezishvili E. Improving quality of care for respiratory tract infections in children: the role of capacity building and coaching in supporting one multi-facility improvement team in Samtredia district, Georgia. Submitted to a journal for publication. 2017 p. 16
301300001	0	0	1	0	0	0	0	0	0	0	0	1	1	0	AFRO	Uganda	0	0	1	2014	0	1	Pre-post study with non-randomized controls	0	0	5. Rural only	1	660	2	no intervention	in-service training + supervision + pre-packaging + provision of medical products + provision of medical equipment + structured stock ordering + reimbursement revised + HF award + printed patient recording form + printed STG other job aid + community educa				Kitutu FE. Effect of WHO/UNICEF iCCM innovation on drug shop pediatric fever management in South Western Uganda. Paper presented at: 64th Annual Meeting of American Society of Tropical Medicine and Hygiene; 2015 Oct 25-29; Philadelphia, PA.	Kitutu FE, Kalyango JN, Mayora C, Selling KE, Peterson S, Wamani H. Integrated community case management by drug sellers influences appropriate treatment of pediatric febrile illness in south western Uganda; a quasi-experimental study. Malaria Journal. 2017; 16(425).	Kitutu FE, Mayora C, Johansoon EW, Peterson S, Wamani H, Bidgeli M, Shroff ZC. Health system effects of implementing integrated community case management (iCCM) intervention in private retail drug shops in South Western Uganda: a qualitative study. BMJ Global Health. 2017; 2:(Suppl 3): e000334.
302100001	0	1	1	3	1	0	1	0	0	1	0	1	0	0	AFRO	Ghana	1	1	0	2014.5	0	1	Pre-post study with randomized controls	1	0	5. Rural only	2	1470	2	no intervention	in-service training + supervision + improved service utilization + printed patient recording form + patient education home visits + patient education printed materials				Okawa S, Hodgson A, Shibanuma A, Kikuchi K, Asare GQ, Ansah E, Gyapong M, Owusu-Agyei S, Oduro A, Yasuoka J, Nanishi K, Jimba M, Ghana EMBRACE Implementation Research Team. Impact of the EMBRACE intervention package on better uptake of maternal newborn health services in Ghana. Poster presented at: Fourth Global Symposium on Health Systems Research; 2016 Nov 14-18; Vancouver, BC.	Okawa S, Gyapong M, Leslie HH, Shibanuma A, Kikuchi K, Yeji F, Tawiah C, Addei S, Nanishi K, Oduro A, Owusu-Agei S, Ansah EK, Asare GQ, Yasuoka J, Hodgson A, Jimba M, Ghana EMBRACE Implementation Research Project Team. Effect of continuum-of-care intervention package on improving contacts and quality of maternal and newborn health care in Ghana: a cluster randomized controlled trial. Forthcoming.…	Kikuchi K, Ansah E, Okawa S, Shibanuma A, Gyapong M, Owusu-Agyei S, Oduro A, Quansah-Asare G, Hodgson A, Jimba M; Ghana EMBRACE Implementation Research Project. Ghana's Ensure Mothers and Babies Regular Access to Care (EMBRACE) program: study protocol for a cluster randomized controlled trial. Trials. 2015; 16:22.
302900001	0	1	0	3	1	0	1	0	0	1	0	0	0	0	AMRO	Mexico	0	1	0	2003	0	1	Post-only study with randomized controls	1	0	1. Urban +/- periurban	3	6940	2	no intervention	improvement collaborative				Barceló A, Cafiero E, de Boer M, Mesa AE, Lopez MG, Jiménez RA, Esqueda AL,Martinez JA, Holguin EM, Meiners M, Bonfil GM, Ramirez SN, Flores EP, Robles S.Using collaborative learning to improve diabetes care and outcomes: the VIDA project. Primary Care Diabetes. 2010; 4(3):145-53.
308700001	0	1	0	1	0	0	0	0	0	0	0	0	1	0	AFRO	South Africa	0	1	0	2010	0	1	Post-only study with randomized controls	1	0	1. Urban +/- periurban	3	6230	2	no intervention	in-service training + supervision + self-assessment + printed literature for HCP + printed pamphlet for HCP + other printed job aid				Dewing S. Evaluating the implementation of Options for Health in the Western Cape: an intervention aimed at increasing ARV adherence and reducing sexual risk among people on ARVs in Cape Town, South Africa [dissertation]. [Cape Town]: University of Cape Town; 2012. 213 p.	Dewing S, Mathews C, Schaay N, Cloete A, Simbayi L, Louw J. Improving the counselling skills of lay counsellors in antiretroviral adherence settings: a cluster randomised controlled trial in the Western Cape, South Africa. AIDS and Behavior. 2015; 19(1):157-65.	Dewing S, Mathews C, Schaay N, Cloete A, Louw J, Simbayi L. Behaviour change counselling for ARV adherence support within primary health care facilities in the Western Cape, South Africa. AIDS and Behavior. 2012; 16(5):1286-94.	Dewing S, Mathews C, Cloete A, Schaay N, Shah M, Simbayi L, Louw J. From research to practice: lay adherence counsellors' fidelity to an evidence-based intervention for promoting adherence to antiretroviral treatment in the Western cape, South Africa. AIDS and Behavior. 2013; 17(9):2935-45.	Dewing S, Mathews C, Cloete A, Schaay N, Shah M, Simbayi L, Louw J. Lay counselors' ability to deliver counseling for behavior change. Journal of Consulting and Clinical Psychology. 2014; 82(1):19-29.
310500001	0	1	1	0	1	0	1	0	1	0	0	0	1	0	SEARO	India	0	1	0	2005.5	0	1	Pre-post study with non-randomized controls	0	0	3. Urban-rural mix	2	790	2	no intervention	in-service training + audit with in-person feedback + supervision + problem solving meetings + improved medicine access + provision of medical products + printed pamphlet for HCP + other printed job aid + community education group meetings + community educ				Institute for Reproductive Health, Georgetown University (Washington, D.C.). Assessing the impact of scaling-up the Standard Days Method® in India, Peru, and Rwanda. 2008. 231 p. Supported by U.S. Agency for International Development. Cooperative Agreement No.: HRN-A-00-97-00011-00.	León FR, Lundgren R, Jennings V. Provider selection of evidence-based contraception guidelines in service provision: a study in India, Peru, and Rwanda. Evaluation and the Health Professions. 2008; 31(1):3-21.	Lundgren R, Sinai I, Jha P, Mukabatsinda M, Sacieta L, León FR. Assessing the effect of introducing a new method into family planning programs in India, Peru, and Rwanda. Reproductive Health. 2012;9:17.
310500002	0	1	1	1	1	0	1	0	0	0	0	1	0	0	AMRO	Peru	0	1	0	2005.5	0	1	Pre-post study with non-randomized controls	0	0	3. Urban-rural mix	3	2820	2	no intervention	peer-education + in-service training, + audit with in-person feedback + supervision + improved medicine access + provision of medical products + printed pamphlet for HCP + other printed job aid + community education group meetings + community education pri				Institute for Reproductive Health, Georgetown University (Washington, D.C.). Assessing the impact of scaling-up the Standard Days Method® in India, Peru, and Rwanda. 2008. 231 p. Supported by U.S. Agency for International Development. Cooperative Agreement No.: HRN-A-00-97-00011-00.	León FR, Lundgren R, Jennings V. Provider selection of evidence-based contraception guidelines in service provision: a study in India, Peru, and Rwanda. Evaluation and the Health Professions. 2008;31(1):3-21.	Lundgren R, Sinai I, Jha P, Mukabatsinda M, Sacieta L, León FR. Assessing the effect of introducing a new method into family planning programs in India, Peru, and Rwanda. Reproductive Health. 2012; 9:17.	León FR, Arévalo M, Lundgren R, Jennings V, Huapaya A, Panfichi R. Four criteria to evaluate providers' service-delivery response to new contraceptive introduction. Evaluation Review. 2007;31(4):364-90
311190101	0	1	0	3	0	0	0	0	0	0	0	0	1	0	AFRO	Malawi	0	1	0	2012	0	1	Interrupted time series with randomized controls	1	0	5. Rural only	1	440	2	supervision + HCP group process + electronic reminder for HCP (3 styles of messages, 2 times/wk) + non-medical commodity supply + performance-based non-financial incentive for HCP + printed patient recording form + community education group meetings	supervision + HCP group process + electronic reminder for HCP (12 styles of messages, 3 times/wk) + non-medical commodity supply + performance-based non-financial incentive for HCP + printed patient recording form + community education group meetings				Joos OH. Evaluation of data quality improvement interventions focusing on pregnancy outcome and perinatal mortality documentation by health surveillance assistants in the salima and balaka districts of Malawi [dissertation]. [Baltimore]: Johns Hopkins University; 2016. 188 p.	Joos O, Silva R, Amouzou A, Moulton LH, Perin J, Bryce J, Mullany LC. Evaluation of a mHealth data quality intervention to improve documentation of pregnancy outcomes by health surveillance assistants in Malawi: a cluster randomized trial. PLoS One. 2016; 11(1):e0145238.	Amouzou A, Kachaka W, Banda B, Chimzimu M, Hill K, Bryce J. Monitoring child survival in 'real time' using routine health facility records: results from Malawi. Tropical Medicine and International Health. 2013; 18(10):1231-9.	Joos O, Amouzou A, Silva R, Banda B, Park L, Bryce J, Kanyuka M; RMM Malawi working group. Strengthening community-based vital events reporting for real-time monitoring of under-five mortality: lessons learned from the Balaka and Salima districts in Malawi. PLoS One. 2016; 11(1):e0138406.	Amouzou A, Banda B, Kachaka W, Joos O, Kanyuka M, Hill K, Bryce J. Monitoring child mortality through community health worker reporting of births and deaths in Malawi: validation against a household mortality survey. PLoS One. 2014; 9(2):e88939.
311190102	0	1	0	2	0	0	0	0	0	0	0	0	1	0	AFRO	Malawi	0	1	0	2012.5	0	1	Interrupted time series with randomized controls	1	0	5. Rural only	1	390	2	electronic reminder for HCP (6 styles of messages, 2 times per wk)	electronic reminder for HCP (24 styles of messages, 5 times per wk)				Joos OH. Evaluation of data quality improvement interventions focusing on pregnancy outcome and perinatal mortality documentation by health surveillance assistants in the salima and balaka districts of Malawi [dissertation]. [Baltimore]: Johns Hopkins University; 2016. 188 p.	Joos O, Silva R, Amouzou A, Moulton LH, Perin J, Bryce J, Mullany LC. Evaluation of a mHealth data quality intervention to improve documentation of pregnancy outcomes by health surveillance assistants in Malawi: a cluster randomized trial. PLoS One. 2016; 11(1):e0145238.	Amouzou A, Kachaka W, Banda B, Chimzimu M, Hill K, Bryce J. Monitoring child survival in 'real time' using routine health facility records: results from Malawi. Tropical Medicine and International Health. 2013; 18(10):1231-9.	Joos O, Amouzou A, Silva R, Banda B, Park L, Bryce J, Kanyuka M; RMM Malawi working group. Strengthening community-based vital events reporting for real-time monitoring of under-five mortality: lessons learned from the Balaka and Salima districts in Malawi. PLoS One. 2016; 11(1):e0138406.
311800001	0	1	0	1	0	1	1	0	0	0	0	0	0	0	AFRO	Kenya	0	1	0	2010	0	1	Pre-post study with randomized controls	1	0	2. Periurban only	2	980	2	no intervention	in-service training + supervision + group process + provision of medical equipment + other printed job aid				Koyio LN. Oropharyngeal candidiasis as a marker for HIV infection: impact of community and professional health care workers in Kenya [dissertation]. [Nijmegen]: Radboud University Nijmegen; 2014. 177 p.	Koyio LN, van der Sanden WJM, Dimba EO, Mulder J, Creugers NHJ, Merkx MAW, van der Ven AJAM, Frencken JE. Oral health training programs for community and professional health care workers in Nairobi East District increases identification of HIV-infected patients. PLoS One. 2014; 9(3):e90927.	Koyio LN, van der Sanden WJM, van der Ven AJAM, Creugers N, Merkx MAW, Frencken JE. Effect of education of primary health care workers on HIV-related oral lesions in Nairobi East District. Journal of Public Health Research. 2012; 1(e2):137-40.	Koyio LN, Kikwilu E, Mulder J, Frencken JE. Attitudes, subjective norms, and intention to perform routine oral examination for oropharyngeal candidiasis as perceived by primary health-care providers in Nairobi Province. Journal of Public Health Dentistry. 2013; 73(2):127-34.	Koyio LN, van der Sanden WJM, Dimba EO, Mulder J, van der Ven AJAM, Merkx MAW, Frencken JE . Knowledge of primary health care providers in Nairobi East District, Kenya, regarding HIV-related oral facial and other common oral diseases and conditions. British Journal of Medicine and Medical Research. 2015; 5(5): 651-671.
311800002	0	1	0	0	0	0	0	0	0	0	0	0	1	0	AFRO	Kenya	0	0	1	2011	0	1	Pre-post study with randomized controls	1	0	2. Periurban only	2	1010	2	no intervention	pre-service training + in-service training + supervision + printed pamphlet for HCP + printed patient recording form + printed poster for HCP + other printed job aid + community education broadcast + community education group meetings + community education				Koyio LN. Oropharyngeal candidiasis as a marker for HIV infection: impact of community and professional health care workers in Kenya [dissertation]. [Nijmegen]: Radboud University Nijmegen; 2014. 177 p.	Koyio LN, van der Sanden WJM, Dimba EO, Mulder J, Creugers NHJ, Merkx MAW, van der Ven AJAM, Frencken JE. Oral health training programs for community and professional health care workers in Nairobi East District increases identification of HIV-infected patients. PLoS One. 2014; 9(3):e90927.	Koyio LN, van der Sanden WJM, van der Ven AJAM, Mulder J, Creugers NHJ, Merkx MAW, Frencken JE. A community-based oral health promotion model for HIV patients in Nairobi, East District in Kenya: a Study Protocol. Journal of Public Health Research. 2013; 2 (1):22-8	Koyio LN, van der Sanden WJM, van der Ven AJAM, Creugers NHJ, Merkx MAW, Frencken JE. Effect of education of primary health care workers on HIV-related oral lesions in Nairobi East District. Journal of Public Health Research. 2012; 1(e2):137-40.	Koyio LN, Kikwilu E, Mulder J, Frencken JE. Attitudes, subjective norms, and intention to perform routine oral examination for oropharyngeal candidiasis as perceived by primary health-care providers in Nairobi Province. Journal of Public Health Dentistry. 2013; 73(2):127-34.	Koyio LN, van der Sanden WJM, Dimba EO, Mulder J, van der Ven AJAM, Merkx MAW, Frencken JE. Knowledge of Nairobi East District community health workers concerning HIV-related orofacial lesions and other common oral lesions. BMC Public Health. 2014; 14:1066.	Koyio LN, van der Sanden WJM, Dimba EO, Mulder J, van der Ven AJAM, Merkx MAW, Frencken JE . Knowledge of primary health care providers in Nairobi East District, Kenya, regarding HIV-related oral facial and other common oral diseases and conditions. British Journal of Medicine and Medical Research. 2015; 5(5): 651-671.
311800003	0	1	0	0	0	1	1	0	0	0	0	0	1	0	AFRO	Kenya	0	1	0	2010	0	1	Pre-post study with randomized controls	1	0	2. Periurban only	2	980	2	no intervention	pre-service training (CHWs) + in-service training (HF-based HCPs and CHWs) + supervision (HF-based HCPs and CHWs) + group process (HF-based HCPs) + provision of medical equipment (HF-based HCPs) + printed pamphlet for HCP (CHWs) + printed patient recording				Koyio LN. Oropharyngeal candidiasis as a marker for HIV infection: impact of community and professional health care workers in Kenya [dissertation]. [Nijmegen]: Radboud University Nijmegen; 2014. 177 p.	Koyio LN, van der Sanden WJM, Dimba EO, Mulder J, Creugers NHJ, Merkx MAW, van der Ven AJAM, Frencken JE. Oral health training programs for community and professional health care workers in Nairobi East District increases identification of HIV-infected patients. PLoS One. 2014; 9(3):e90927.	Koyio LN, van der Sanden WJM, van der Ven AJAM, Mulder J, Creugers NHJ, Merkx MAW, Frencken JE. A community-based oral health promotion model for HIV patients in Nairobi, East District in Kenya: a Study Protocol. Journal of Public Health Research. 2013; 2 (1):22-8	Koyio LN, van der Sanden WJM, van der Ven AJAM, Creugers NHJ, Merkx MAW, Frencken JE. Effect of education of primary health care workers on HIV-related oral lesions in Nairobi East District. Journal of Public Health Research. 2012; 1(e2):137-40.	Koyio LN, Kikwilu E, Mulder J, Frencken JE. Attitudes, subjective norms, and intention to perform routine oral examination for oropharyngeal candidiasis as perceived by primary health-care providers in Nairobi Province. Journal of Public Health Dentistry. 2013; 73(2):127-34.	Koyio LN, van der Sanden WJM, Dimba EO, Mulder J, van der Ven AJAM, Merkx MAW, Frencken JE. Knowledge of Nairobi East District community health workers concerning HIV-related orofacial lesions and other common oral lesions. BMC Public Health. 2014; 14:1066.	Koyio LN, van der Sanden WJM, Dimba EO, Mulder J, van der Ven AJAM, Merkx MAW, Frencken JE . Knowledge of primary health care providers in Nairobi East District, Kenya, regarding HIV-related oral facial and other common oral diseases and conditions. British Journal of Medicine and Medical Research. 2015; 5(5): 651-671.
318600001	0	1	0	1	1	0	1	1	0	0	0	0	1	0	AFRO	Burundi	1	1	0	2007	0	1	Pre-post study with non-randomized controls	0	0	3. Urban-rural mix	1	170	2	no intervention	performance-based financial incentive for HF				Bonfrer I, Soeters R, van de Poel E, Basenya O, Longin G, van de Looij F, van Doorslaer E. Introduction of performance-based financing in Burundi was associated with improvements in care and quality. Health Affairs. 2014;33(12):2179-87.	Bonfrer I, van de Poel E, van Doorslaer E. The effects of performance incentives on the utilization and quality of maternal and child care in Burundi. Social Science & Medicine. 2014;123:96-104.	Rudasingwa M, Soeters R, Bossuyt M. The effect of performance-based financial incentives on improving health care provision in Burundi: a controlled cohort study. Global Journal of Health Science. 2014;7(3):15-29.	Falisse JB, Ndayishimiye J, Kamenyero V, Bossuyt M. Performance-based financing in the context of selective free health-care: an evaluation of its effects on the use of primary health-care services in Burundi using routine data. Health Policy and Planning. 2015; 30:1251-60.	Rudasingwa M, Soeters R, Basenya O. The effect of performance-based financing on maternal healthcare use in Burundi: a two-wave pooled cross-sectional analysis. Global Health Action. 2017;10(1):1327241.	Rudasingwa M, Uwizeye MR. Physicians' and nurses' attitudes towards performance-based financial incentives in Burundi: a qualitative study in the province of Gitega. Global Health Action. 2017;10(1):1270813.
320200001	0	1	0	1	1	0	1	0	0	0	0	0	1	0	AFRO	Sierra Leone	0	1	0	2011	0	1	Pre-post study with non-randomized controls	0	0	5. Rural only	1	420	2	no intervention	pre-service training + supervision + provision of medical products + non-performance-based non-financial incentive for HCP + printed patient recording form + printed STG pamphlet				Yansaneh AI. Integrated community case management of childhood illnesses in the context of free primary health care in rural Sierra Leone: effects on care seeking, treatment and equity. [dissertation]. [Baltimore(MD)]: Johns Hopkins University; 2014. 210 p.	Yansaneh AI, Moulton LH, George AS, Rao SR, Kennedy N, Bangura P, Brieger WR, Kabano A, Diaz T. Influence of community health volunteers on care seeking and treatment coverage for common childhood illnesses in the context of free health care in rural Sierra Leone. Tropical Medicine and International Health. 2014; 19(12):1466-76.	Diaz T, George AS, Rao SR, Bangura PS, Baimba JB, McMahon SA, Kabano A. Healthcare seeking for diarrhoea, malaria and pneumonia among children in four poor rural districts in Sierra Leone in the context of free health care: results of a cross-sectional survey. BMC Public Health. 2013; 13:157.	Bakshi SS, McMahon S, George A, Yumkella F, Bangura P, Kabano A, Diaz T. The role of traditional treatment on health care seeking by caregivers for sick children in Sierra Leone: results of a baseline survey. Acta Tropica. 2013; 127(1):46-52.
[truncated: 1 more columns]

## Sheet: full reference list
PubID	Report citation
1	Angunawela II, Diwan VK, Tomson G. Experimental evaluation of the effects of drug information on antibiotic prescribing: a study in outpatient care in an area of Sri Lanka. International Journal of Epidemiology. 1991; 20(2):558-564.
4	Loevinsohn BP, Guerrero ET, Gregorio SP. Improving primary health care through systematic supervision: a controlled field trial. Health Policy and Planning. 1995; 10(2):144-153.
5	Santoso B, Suryawati S, Prawaitasari JE. Small group intervention vs. formal seminar for improving appropriate use. Social Science and Medicine, 1996; 42(8):1163-1168.
6	Perez-Cuevas R, Guiscafre H, Munoz O, Reyes H, Tome P, Libreros V, Gutierrez G. Improving physician prescribing patterns to treat rhinopharyngitis. Intervention strategies in two health systems of Mexico. Social Science and Medicine. 1996; 42(8): 1185-1194.
10	Bexell A, Lwando E, von Hofsten B, Tembo S, Eriksson B, Diwan VK. Improving drug use through continuing education: a randomized controlled trial in Zambia. J Clin Epidemiol, 1996; 49(3): 355-357.
13	Brown LD, De Negri B, Hernandez O, Dominguez L, Sanchack JH, Roter D. An evaluation of the impact of training Honduran health care providers in interpersonal communication. International Journal for Quality in Health Care, 2000; 12(6): 495-501.
19	Fairall LR, Zwarenstein M, Bateman ED et al. Effect of educational outreach to nurses on tuberculosis case detection and primary care of respiratory illness: pragmatic cluster randomized controlled trial. BMJ, 2005; 331:750-754.
20	Agyepong IA, Ansah E, Gyapong M, Adjei S, Barnish G, Evans D. Strategies to improve adherence to recommended chloroquine treatment regimes: a quasi-experiment in the context of integrated primary health care delivery in Ghana. Social Science and Medicine, 2002; 55:2215-2226.
25	Bhushan I, Keller S, Schwartz B. Achieving the Twin Objectives of Efficiency and Equity: Contracting Health Services in Cambodia. ERD Policy Brief Series, Number 6, Economics and Research Department, Asian Development Bank, Manila, 2002.
34	Chowdhury AKA, Khan OF, Matin MA, Begum K, Galib MA. Study of effect of standard treatment guidelines with or without audit on prescribing for diarrhoea and acute respiratory infection in some government heald facilities in Bangladesh. Unpublished manuscript.
35	Chowdhury AKA, Khan MOF, Matin A, Haque Z. Impact of standard treatment guidelines and small group training on prescribing for diarrhoea in under-five children in Bangladesh. INRUD News, 1995;5(2):20.
42	Flores R, Robles J, Burkhalter BR. Distance education with tutoring improves diarrhea case management in Guatemala. International Journal for Quality in Health Care, 2002; 14(supplement 1): 47-56.
45	Gonzalez Ochoa E, Armas Perez L, Bravo Gonzalez JR, Cabrales Escobar J, Rosales Corrales R, Abreu Suarez G. Prescription of antibiotics for mild acute respiratory infections in children. Bulletin of the Pan American Health Organization, 1996; 30(2): 106-117.
46	Guiscafre H, Martínez H, Reyes H, Pérez-Cuevas R, Castro R, Muñoz O, Gutiérrez G. From research to public health interventions. I. Impact of an educational strategy for physicians to improve treatment practices of common diseases. Archives of Medical Research. 1995;26 Spec No:S31-9.
47	Guiscafré H, Muñoz O, Padilla G, Reyes RM, González E, Bronfman M, Gutiérrez G. [Strategies for improving the therapeutic patterns used in acute diarrhea in primary medical care units. VI. Evaluation of the strategy aimed at family physicians for increasing the use of oral rehydration and decreasing that of antibiotics and restrictive diets]. Archivos de investigación médica. 1988;19(4):395-407. …
48	Gutierrez G, Guiscafre H, Bronfman M, Walsh J, Martinez H, Munoz O. Changing physician prescribing patterns: Evaluation of an educational strategy for acute diarrhea in Mexico City. Medical Care, 1994; 32(5):436-446.
50	Hadiyono JE, Suryawati S, Danu SS, Sunartono, Santoso B. Interactional group discussion: results of a controlled trial using a behavioral intervention to reduce the use of injections in public health facilities. Social Science and Medicine, 1996; 42(8):1177-1183.
51	Harrison A, Karim SA, Floyd K, Lombard C, Lurie M, Ntuly N, Wilkinson D. Syndrome packets and health worker training improve sexually transmitted disease case management in rural South Africa: randomized controlled trial. AIDS, 2000; 14(17):2769-2779.
52	Hermida J, Robalino ME. Increasing compliance with maternal and child care quality standards in Ecuador. International Journal for Quality in Health Care, 2002; 14(supplement 1):25-34.
58	Jintaganont P, Stoeckel J, Butaras S. The impact of an oral rehydration therapy program in southern Thailand. American Journal of Public Health, 1988; 78(10): 1302-1304.
59	Kafle KK, Shrestha AD, Karkee SB, Yadav BP, Prasad RR, Shrestha N, Das PL, Pradhan YMS, Jha TN, Jha SS, Bhatta BR. Intervention test of training and supervision on dispensing practices. Report submitted to USAID/RPM/JSI Nepal. Kathmandu, Nepal. August 1995.
60	Kafle KK, Shrestha AD, Karkee SB, Yadav BP, Prasad RR, Shrestha N, Das PL, Pradhan YMS, Jha TN, Jha SS, Bhatta BR. Intervention test of training and supervision on prescribing practices. Report submitted to USAID/RPM/JSI Nepal. Kathmandu, Nepal. August 1995.
61	Kafle KK, Shrestha AD, Karkee SB, Das PL, Shrestha N, Prasad RR, Pradhan YMS, Quick JD, Ross-Degnan D, Shrestha BR, Baniya R, Adhikary R, Singh KK, Bhandari R, Lamichhane R, Lamichhane A, Upadhyaya S. Impact of action-oriented training and/or mailed print material on retailer practices: safe dispensing, correct advice, and appropriate referral for diarrhoea, ARI, and pregnancy. Unpublished report…
62	Kafle KK, Pradhan YMS, Shrestha AD, Karkee SB, Das PL, Shrestha N, Prasad RR. Better primary health care delivery through strengthening the existing supervision/monitoring. Poster presented at the International Conference on Improving Use of Medicines, Chiang Mai, Thailand, 1997.
63	Kafuko JM, Zirabamuzaale C, Bagenda D. Rational drug use in rural health units of Uganda: effect of national standard treatment guidelines on rational drug use. International Conferences on Improving Use of Medicines, Chiang Mai, Thailand, 1997. (accessed on July 20, 2006: http://mednet3.who.int/icium/icium1997/posters/2f3_text.html)
85	Moongtui W, Gauthier DK, Turner JG. Using peer feedback to improve handwashing and glove usage among Thai health care workers. American Journal of Infection Control, 2000;28: 365-9
91	O'Rourke, K. The effect of hospital staff training on management of obstetrical patients referred by traditional birth attendants. International Journal of Gynecology & Obstetrics, 1995;48(Suppl):S95-S102.
94	Paredes P, Yeager BAC, Montalvo J, Arana A. Intervention trial to decrease unjustified use of pharmaceutical drugs in the treatment of childhood diarrhea, Lima, Peru. (poster presentation) International Conferences for Improved Use of Medicines, Chiang Mai, Thailand, 1997. Accessed http://archives.who.int/icium/icium1997/posters/3A2_TEXT.html on July 24, 2009.
96	Podhipak A, Varavithya W, Punyaratabandhu P, Vathanophas K, Sangchai R. Impact of an educational program on the treatment practices of diarrheal diseases among pharmacists and drugsellers. Southeast Asian Journal of Tropical Medicine and Public Health, 1993;24(1):32-39.
101	Ross Degnan D, Soumerai SB, Goel PK, Bates J, Makhulo J, Dondi N, Sutoto, Adi D, Ferraz-Tabor L, Hogan R. The impact of face-to-face educational outreach on diarrhea treatment in pharmacies. Health Policy and Planning, 1996; 11(3):308-318.
102	Roter D, Rosenbaum J, de Negri B, Renaud D, DiPrete-Brown L, Hernandez O. The effects of a continuing medical education programme in interpersonal communication skills on doctor practice and patient satisfaction in Trinidad and Tobago. Medical Education, 1998; 32:181-189.
103	Ruangkanchanasetr, S. Laboratory investigation utilization in pediatric out-patient department Ramathibodi Hospital. J Med Assoc Thai, 1993; 76(Suppl 2): 194-208.
106	Schwartz JB, Bhushan I. Improving immunization equity through a public-private partnership in Cambodia. Bulletin of the World Health Organization, 2004;82(9):661-667.
107	Schwartz JB, Bhushan I. Reducing inequity in the provision of primary health care services: contracting in Cambodia. Prepared for Conference on Reaching the Poor with Effective Health, Nutrition and Population Services: What Works, What Doesn't, and Why, February 18-20, 2004. Washington, DC. http://wbln0018.worldbank.org/HDNet/hddocs.nsf/vtlw/BE2F3B5B9E4D164385256E00006863DC?OpenDocument (accesse…
109	Santoso B. From research to action: The Gunungkidul experience. Essential Drugs Monitor [internet]. 1995 [cited 2010 April 8];20:21-22. Available from: http://apps.who.int/medicinedocs/en/d/Js16517e/2.5.html
113	Van der Hoek, W. Prescription audit for antibiotics in a district hospital. Tropical Doctor, April 1994;85-86.
114	Thuo HM, Gelders SFAM. Multi-feedback approach to rational drug use: using inpatient drug use indicators as an intervention tool. Presented at International Conference on the Rational Use of Medicines (ICIUM), 1997.
120	Widyastuti S, Dwiprahasto I, Andajaningsih, Bakri Z. The impact of problem-based rational drug use training on prescribing practices, cost reallocations and savings in primary care facilities. Poster presented at International Conferences on Improving Use of Medicines (ICIUM), Chiang Mai, Thailand, 1997. Available on the web at: http://mednet3.who.int/icium/icium1997/posters/2b4_text.html, access…
126	Flores R, Robles J, Burkhalter BR. Implementation and Evaluation of a Distance Education Course on the Management of Cholera and Diarrheal Diseases. Published for INCAP, PAHO/WHO, and USAID by the BASICS Project, Arlington, VA, 1998. Available online: http://www.basics.org/publications/pubs/implementation/contents.htm
129	Moongtui, W. Compliance with components of universal precautions guidelines: Using peer feedback program as a cue to action among health care workers in Thailand. DSN Dissertation. University of Alabama at Birmingham, 1999. 130 pages. Chair: Joan G. Turner. Order number DA9923493.
134	Bailey PE, Szaszdi JA, Glover L. Obstetric complications: does training traditional birth attendants make a difference? Pan American Journal of Public Health, 2002;11(1):15-23.
135	Bhandari N, Mazumder S, Bahl R, Martines J, Black RE, Bhan MK, and the Infant feeding study group. An Educational Intervention to Promote Appropriate Complementary Feeding Practices and Physical Growth in Infants and Young Children in Rural Haryana, India. Journal of Nutrition, 2004; 134: 2342-2348.
161	Mohagheghi MA, Mosavi-Jarrahi A, Khatemi-Moghaddam M, Afhami A, Khodi S, Azemoodeh O. Community-based outpatient practice of antibiotics use in Tehran. Pharmacoepidemiology and Drug Safety, 2005; 14: 135-38.
171	Trap B, Todd CH, Moore H, Laing R. The impact of supervision on stock management and adherence to treatment guidelines: a randomized controlled trial. Health Policy and Planning, 2001;16(3):273-280.
173	Winch PJ, Bagayoko A, Diawara A, Kane M, Thiero F, Gilroy K, Daou Z, Berthe Z, Swedberg E. Increases in correct administration of chloroquine in the home and referral of sick children to health facilities through a community-based intervention in Bougouni District, Mali. Transactions of the Royal Society of Tropical Medicine and Hygiene, 2003;97:481-90.
202	Schwartz JB, Bhushan I. Cambodia: Using Contracting to Reduce Inequity in Primary Health Care Delivery. In: Reaching the Poor with Health, Nutrition, and Population Services: What Works, What Doesn't, and Why. Editors: Gwatkin DR, Wagstaff A, Yazbeck A. The World Bank, Washington DC, 2005; pp. 137-161.
203	Schwartz JB, Bhushan I. Cambodia: Using Contracting to Reduce Inequity in Primary Health Care Delivery. Health, Nutrition, and Population Family (HNP) Dicussion Paper, Reaching the Poor Program Paper No. 3, The World Bank, October 2004.
212	Belizán JM, Barros F, Langer A, Farnot U, Victora C, Villar J. Impact of health education during pregnancy on behavior and utilization of health resources. Latin American Network for Perinatal and Reproductive Research. Am J Obstet Gynecol. 1995;173(3 Pt 1):894-9.
219	Bronfman M, Castro R, Castro V, Guiscafré H, Muñoz O, Gutiérrez G. [Medical prescription and treatment compliance in acute infectious diarrhea: indirect impact of an educational intervention]. Salud pública de México. 1991 Nov-Dec;33(6):568-75. [Article in Spanish]
276	Gilroy K, Winch PJ, Diawara A, Swedburg E, Thiéro F, Kané M, Daou Z, Berthé Z, Bagayoko A. Impact of IMCI training and language used by provider on quality of counseling provided to parents of sick children in Bougouni District, Mali. Patient Education and Counseling, 2004;54:35-44.
286	Baral JP, Bhattarai S, Thapa MR, Ghimire K, Burathoki K. Effectiveness of training of basic health workers in leprosy control programme. Indian Journal of Leprosy, 1998; 70(suppl): 23S-31S.
287	Bawa SB, Olumide EAA. The effect of training on the reporting of notifiable diseases among health workers in Yobe State, Nigeria. The Nigerian Postgraduate Medical Journal, 2005; 12(1):1-5.
299	Fofana P, Samai O, Kebbie A, Sengeh P (The Bo PMM Team). Promoting the use of obstetric services through community loan fund, Bo, Sierra Leone. International Journal of Gynecology and Obstetrics, 1997; 59 (Suppl 2): S225 - S230.
306	Wahlstrom R, Kounnavong S, Sisounthone B, Phanyanouvong A, Southammavong T, Eriksson B, Tomson G. Effectiveness of feedback for improving case management of malaria, diarrhoea and pneumonia-a randomized controlled trial at provincial hospitals in Lao PDR. Tropical Medicine and International Health, 2003;8(10):901-909
308	Kanjanarat P, Impact of the 30-Baht health insurance policy on hospital drug utalization in Thailand. (PhD Dissertation). University of Florida. Chair: Almut G. Winterstein. 2005. 192 pages.
336	Arreola-Risa C, Mock C, Herrera-Escamilla AJ, Contreras I, Vargas J. Costeffectiveness and benefit of alternatives to improve training for prehospital trauma care in Mexico. Prehospital and Disaster Medicine, 2004;19(4):318-325.
337	Arreola-Risa C, Mock CN, Lojero-Wheatly L, de la Cruz O, Garcia C, Canavati-Ayub F, Jurkovich GJ. Low-cost Improvements in Prehospital Trauma Care in a Latin American City. The Journal of Trauma: Injury, Infection, and Critical Care, 2000; 48(1): 119-124.
346	Bhandari N, Mazumder S, Bahl R, Martines J, Black RE, Khan MK, and other members of the Infant Feeding Study Group. Use of multiple opportunities for improving feeding practices in under-twos within child health programmes. Health Policy and Planning, 2005;20(5):328-36.
350	Carrier J. Educational outreach visits to primary care nurses improved tuberculosis detection and treatment of obstructive lung disease. Evidence Based Nursing, 2006;9(2):58.
356	Bhandari N, Bahl R, Mazumdar S, Martines J, Black RE, Bhan MK, and the other members of the Infant Feeding Study Group. Effect of community-based promotion of exclusive breastfeeding on diarrhoeal illness and growth: a cluster randomised controlled trial. Lancet, 2003;361(9367):1418-23.
364	Dusitsin N, Varakamin S, Ningsanon P, Chalapati S, Boonsiri B, Gray RH. Post-partum tubal ligation by nurse-midwives and doctors in Thailand. Lancet, 1980;1(8169):638-639.
382	Stecklov G, Winter P, Todd J, Reglia F. Unintended effects of poverty programmes on childbearing in less developed countries: Experimental evidence from Latin America. Population Studies, 2007; 61(2): 125-140.
393	Huang J, Jiang D, Wang X, Liu Y, Fennie K, Burgess J, Williams AB. Changing knowledge , behavior, and practice related to universal precautions among hospital nurses in China. The Journal of Continuing Education in Nursing, 2002; 33(5):217-224.
422	Villar J, Farnot U, Barros F, Victora C, Langer A, Belizan JM. A randomized trial of psychosocial support during high-risk pregnancies. The Latin American Network for Perinatal and Reproductive Research. N Engl J Med. 1992; 327(18): 1266-71. Centro Rosarino de Estudios Perinatales, Rosario, Argentina.
426	Althabe F, Belizan JM, Villar J, Alexander S, Bergel E, Ramos S, Romero M, Donner A, Lindmark G, Langer A, Farnot U, Cecatti JG, Carroli G, Kestler E, for the Latin American Caesarean Section Study Group. Mandatory second opinion to reduce rates of unnecessary caesarean sections in Latin America: a cluster randomised controlled trial. Lancet, 2004;363:1934-40.
441	Meng Q, Rehnberg C, Zhuang N, Bian Y, Tomson G, Tang S. The impact of urban health insurance reform on hospital charges: A case study from two cities in China. Health Policy, 2004; 68:197-209.
466	Oz F. Impact of training on empathetic communication skills and tendency of nurses. Clinical Excellence for Nurse Practitioners, 2001; 5(1): 44-51.
476	Ratanajamit C, Chongsuvivatwong V, Geater AF. A randomized controlled educational intervention on emergency contraception among drugstore personnel in southern Thailand. J Am Med Womens Assoc. 2002; 57(4): 196-9, 207.
484	Sathar Z, Jain A, Ramarao S, ul Haque M, Kim J. Introducing client-centered reproductive health services in a Pakistani setting. Studies in Family Planning. 2005; 36(3): 221-234.
505	Suwanrath-Kengpol C, Pinjaroen S, Krisanapan O, Petmanee P. Effect of a clinical practice guideline on physician compliance. International Journal of Quality in Health Care, 2004;16(4):327-332.
508	Theron, GB. Effect of the Maternal Care Manual of the Perinatal Education Programme on the abilitiy of midwives to interpret antenatal cards and partograms. Journal of Perinatology, 1999;19(6):432-435.
509	Theron, GB. The effect of the Maternal Care Manual of the Perinatal Education Programme on the attitude of midwives towards their work. Curationis, 1999;22(4):63-8.
510	Theron, GB. Improved cognitive knowledge of midwives practising in the Eastern Cape Province of the Republic of South Africa through the study of a self-education manual. Midwifery, 1999;15(2):66-71.
511	Theron, GB. Improved practical skills of midwives practicing in the Eastern Cape Province of the Republic of South Africa through the study of a self-education manual. Journal of Perinatology, 2000;20(3):184-188.
524	O’Rourke K. Evaluación de un programa de capacitación de parteras tradicionales en Quetzaltenango, Guatemala. Boletín de la Oficina Sanitaria Panamericana, 1995; 119 (6): 503 - 514.
534	Uys LR, Minnaar A, Simpson B, Reid S. The effect of two models of supervision on selected outcomes. Journal of Nursing Scholarship. 2005;37(3):282-8.
543	Theron, GB. Effect of the Maternal Care Manual from the Perinatal Education Programme on the quality of antenatal and intrapartum care rendered by midwives. South African Medical Journal, 1999;89:336-42.
569	Gertler, PJ. 2000. Final Report: The impact of PROGRESA on health. International Food Policy Research Institute. Washington, DC. Available at: http://www.ifpri.org/themes/progresa/pdf/Gertler_health.pdf, accessed Jan 16, 2009.
570	Behrman J, Hoddinott J. An evaluation of the impact of PROGRESA on pre-school child height. FCND DISCUSSION PAPER NO. 104. International Food Policy Research Institute. Washington, DC. March 2001. available at: http://www.ifpri.org/divs/fcnd/dp/papers/fcndp104.pdf, accessed 1/4/2008.
571	Rawlings LB, Rubio GM. Evaluating the Impact of Conditional Cash Transfer Programs: Lessons from Latin America. 2003. World Bank, Policy Research Working Paper Series, number 3119. available at: http://www-wds.worldbank.org/external/default/WDSContentServer/IW3P/IB/2003/09/30/000094946_0309160409264/Rendered/PDF/multi0page.pdf, accessed Jan 19, 2010.
601	Marsh VM, Mutemi WM, Willetts A, Bayah K, Were S, Ross A, Marsh K. Improving malaria home treatment by training drug retailers in rural Kenya. Tropical Medicine and International Health. 2004; 9(4): 451-460.
604	Yeboah-Antwi K, Gyapong JO, Asare IK, Barnish G, Evans DB, Adjei S. Impact of prepackaging antimalarial drugs on cost to patients and compliance with treatment. Bulletin of the World Health Organization, 2001;79(5):394-399.
605	Tumwikirize WA, Ekwaru PJ, Mohammed K, Ogwal-Okeng JW, Aupont O. Impact of a face-to-face educational intervention on improving the management of acute respiratory infections in private pharmacies and drug shops in Uganda. East African Medical Journal. 2004; 81(2 Suppl): S25-S32.
606	Yip W, Eggleston K. Addressing government and market failures with payment incentives: hospital reimbursement reform in Hainan, China. Social Science and Medicine. 2004; 58(2): 267-277.
607	Yip W, Eggleston K. Provider payment reform in China: the case of hospital reimbursement in Hainan province. Health Economics. 2001; 10(4): 325-339.
617	Kwast BE, Koblinsky MA. Starting maternity care programmes in developing countries to reduce maternal mortality. Contemporary Reviews in Obstetrics & Gynaecology, 1995;7(4):220-225.
619	van Zyl DG, Rheeder P. Physician education programme improves quality of diabetes care. South African Medical Journal. 2004; 94(6): 455-459.
621	Pagaiya N, Garner P. Primary care nurses using guidelines in Thailand: a randomized controlled trial. Tropical Medicine and International Health, 2005;10(5):471-477.
630	Obua C, Ogwal-Okeng JW, Waako P, Aupont O, Ross-Degnan D. Impact of an educational intervention to improve prescribing by private physicians in Uganda. East African Medical Journal. 2004 Feb;Suppl: S17-S24.
631	Faxelid E, Ahlberg M, Freudenthal S, Ndulo J, Krantz I. Quality of STD care in Zambia. Impact of training in STD management. International Journal for Quality in Health Care. 1997; 9(5): 361-366
671	Rea MF, Venancio SI, Martines JC, Savage F. Counselling on breastfeeding: assessing knowledge and skills. Bulletin of the World Health Organization, 1999; 77(6): 492-498.
672	Meyer JC, Summers RS, Moller H. Randomized, controlled trial of prescribing training in a South African province. Medical Education, 2001(9); 35: 833-840.
683	Costello M, Lacuesta M, RamaRao S, Jain A. A client-centered approach to family planning: the Davao Project. Studies in Family Planning. 2001; 32(4):302-14.
688	Mukti AG, Treloar C, Suprawimbarti, Asdie AH, D'Este K, Higginbotham N, Heller R. A universal precautions education intervention for health workers in Sardjito and Pku Hospital, Indonesia. Southeast Asia Journal of Tropical Medicine and Public Health. 2000; 31(2): 405-411.
689	Lueveswanij S, Nittayananta W, Robison VA. Changing knowledge, attitudes, and practices of Thai oral health personnel with regard to AIDS: an evaluation of an educational intervention. Community Dental Health. 2000; 17:165-171.
692	Johnson KW, Young LC, Suresh G, Berbaum ML. Drug abuse treatment training in Peru. A social policy experiment. Evaluation Review. 2002; 26(5): 480-519
762	Langer A, Victora C, Victora M, Barros F, Farnot U, Belizan J, Villar J. The Latin American trial of psychosocial support during pregnancy: a social intervention evaluated through an experimental design. Social Science and Medicine, 1993;36(4):495-507.
765	Langer A, Farnot U, Garcia C, Barros F, Victora C, Belizan JM, Villar J. The Latin American trial of psychosocial support during pregnancy: effects on mother's wellbeing and satisfaction. Latin American Network For Perinatal and Reproductive Research (LANPER). Social Science and Medicine, 1996;42(11):1589-97.
766	Victora CG, Langer A, Barros F, Belizan J, Farnot U, Villar J. The Latin American Multicenter Trial on psychosocial support during pregnancy: methodology and baseline comparability. Latin American Network for Perinatal and Reproductive Research (LANPER). Controlled Clinical Trials, 1994;15(5):379-94.
767	Langer A, García C, Leis T, Reynoso S, Hernández B. El apoyo psicosocial durante el embarazo como estrategia para promover la salud del recién nacido. La Revista de Investigación Clínica. 1993; 45(4): 317 - 328.
772	Santana RT, Monzon OT, Mandel J, Hall TL, Hearst N. AIDS education for hospital workers in Manila: effects on knowledge, attitudes, and infection control practices. AIDS, 1992; 6(11): 1359-1363.
999	Garcia PJ, Gotuzzo E, Hughes JP, Holmes KK. Syndromic management of STDs in pharmacies: evaluation and randomised intervention trial. Sexually Transmitted Infections. 1998;74 Suppl 1:S153-8.
1003	Huntington D, Apologan A. The integration of family planning and childhood immunization services in Togo. Studies in Family Planning, 1994; 25(3): 176-183.
1020	Meessen B, Musango L, Kashala JP, Lemlin J. Reviewing institutions of rural health centres: the Performance Initiative in Butare, Rwanda. Tropical Medicine and International Health. 2006; 11(8):1303-1317.
1021	Meessen B, Kashala JP, Musango L. Output-based payment to boost staff productivity in public health centres: contracting in Kabutare district, Rwanda. Bulletin of the World Health Organization. 2007; 85(2):108-115.
1034	Wang Y, Wang L, Xu Y, Wang S, Wang J, Jiang P, Li F, Shi H, Wang H, Zhang J, Chen L, Liu J, Wang Q. Study on intervention and comparison of rational use of antibiotics on perioperative period of clean incision and clean-defiled incision. Zhonghua Liu Xing Bing Xue Za Zhi, 2002;23(4):301-3.
1048	Althabe F, Buekens P, Bergel E, Belizán JM, Campbell MK, Moss N, Hartwell T, Wright LL, for the Guidelines Trial Group. A behavioral intervention to improve obstetrical care. New England Journal of Medicine, 2008;358(18):1929-40.
1055	Stenson B, Syhakhang L, Lundborg CS, Eriksson B, Tomson G. Private Pharmacy Practice and Regulation: A Randomized Trial in Lao P.D.R. International Journal of Technology Assessment in Health Care, 2001; 17(4): 579-589.
1081	Wang H, Fennie K, He G, Burgess J, Williams AB. A training programme for prevention of occupational exposure to bloodborne pathogens: impact on knowledge, behaviour and incidence of needle stick injuries among student nurses in Changsha, People's Republic of China. Journal of Advanced Nursing, 2003; 41(2): 187-194.
1082	Salmon JW, Heavens J, Lombard C, and Tavrow P with foreword by Heiby, JR, and commentaries by Whittaker S, Muller M, Keegan M, and Rooney AL. 2003. The Impact of Accreditation on the Quality of Hospital Care: KwaZulu-Natal Province, Republic of South Africa. Operations Research Results2(17). Bethesda, MD: Published for the U.S. Agency for International Development (USAID) by the Quality Assurance…
1098	Goodman CA, Mutemi WM, Baya EK, Willetts A, Marsh V. The cost-effectiveness of improving malaria home management: shopkeeper training in rural Kenya. Health Policy and Planning. 2006; 21(4): 275-288.
1100	Ndomondo-Sigonda M, Kowero O, Alphonce E, Mbwasi R, Shirima R, Frankiewicz C, Taylor M, Heltzer N, Clark M. Accredited Drug Dispensing Outlets: Impact of the program. Poster presented at: The Strategies for Enhancing Access to Medicines Conference on Targeting Improved Access to Essential Medicines; 2005 June 20-22 [cited 2008 June 10]; Accra, Ghana. Available at: http://www.msh.org/SEAM/conferen…
1101	Idun J, Bruce E, Mensah D, Staley R, Taylor M, Eghan K. CAREshop essential medicines franchise: impact on malaria management in drug supply outlets. Poster session presented at: Strategies for Enhancing Access to Medicines Conference on Targeting Improved Access to Essential Medicines; June 20-22, 2005; Accra, Ghana. Accessed from internet: June 10, 2008; Available from: http://www.msh.org/SEAM/c…
1104	Chalker J, Chuc NTK, Falkenberg T, Tomson G. Private pharmacies in Hanoi, Vietnam: a randomized trial of a 2-year multi-component intervention on knowledge and stated practice regarding ARI, STD and antibiotic/steroid requests. Tropical Medicine and International Health. 2002; 7(9):803-810.
1106	Adams EJ, Garcia PJ, Garnett GP, Edmunds WJ, Holmes KK.The cost-effectiveness of syndromic management in pharmacies in Lima, Peru. Sexually Transmitted Diseases. 2003 May; 30(5): 379-387
1107	Garcia P, Hughes J, Carcamo C, Holmes KK. Training pharmacy workers in recognition, management, and prevention of STDs: district-randomized controlled trial. Bulletin of the World Health Organization. 2003;81(11):806-814
1110	Larsson M. Antibiotic use and resistance: Assessing and improving utilisation and provision of antibiotics and other drugs in Vietnam. Doctor´s Thesis from Karolinska Institutet, December 17, 2003, ISBN: 91-7349-630-8. available at:http://diss.kib.ki.se/2003/91-7349-630-8/thesis.pdf. accessed June 10, 2008
1111	Chuc NTK, Larson M, Do NT, Diwan VK, Tomson GB, Falkenberg T. Improving private pharmacy practice: a multi-intervention experiment in Hanoi, Vietnam. Journal of Clinical Epidemiology, 2002; 55(11):1148-1155.
1117	Combary P, Newman C, Glover K, Muhawenimana A, Janssens M, Babalola S, Fort A, Henry R. Technical Report 7: Study of the effects of technical supervision training on CBD supervisors’ performance in seven regions of Ghana. Chapel Hill (NC): INTRAH (US); 1999 Jan. 89 p. Contract No.: CCP-3072-C-00-5005-00.
1123	de Negri B, DiPrete Brown L, Hernandez O, Rosenbaum J, Roter D. Improving interpersonal communication between health care providers and clients. Quality Assurance Methodology Refinement Series. Bethesda, MD: Quality Assurance Project. Part 2: Case studies; p. 27-F-33.
1129	Soeters R, Habineza C, Peerenboom PB. Performance-based financing and changing the district health system: experience from Rwanda. Bulletin of the World Health Organization. 2006; 84(11): 884-889.
1132	De la Torre R. Final version. In: External evaluation of the impact of the Oportunidades program. Cuernavaca, México: Instituto Nacional de Salud Pública, 2005. 68 p.
1133	Lacayo C. Red de Protección Social: Nicaragua. Inter-regional Inequality Facility Policy Brief No. 3, February 2006.
1142	Luoma M, Jaskiewicz W, McCaffery J, Catotti DN. Dominican Republic performance improvement project evaluation. Chapel Hill, North Carolina: INTRAH. January, 2000. 124p. Basic funding provided by the United States Agency for International Development. Contract No.: CCP-C-00-95-0005-00
1143	Quality Assurance Methodology Refinement Series: Improving quality of care in eight Polish hospitals. Bethesda, Maryland: The Quality Assurance Project / The National Center for Quality Assessment, Poland; 1997; 50 p.
1145	Huntington D, Hassan EO, Attallah N, Toubia N, Naguib M, Nawar L. Improving the medical care and counseling of postabortion patients in Egypt. Studies in Family Planning. 1995; 26(6): 350-362.
1150	Jacobs E, Brambila C, Vernon R. Reproductive health care in the postnatal period in Guatemala. Population Council. August 5, 2002.
1151	León FR, Brambila C, de la Cruz M, Bratt J, García Colindres J, Vásquez B, Morales C. Testing balanced counseling to improve provider-client interaction in Guatemala’s MOH clinics. Population Council, Washington, DC. 2003 October. 36p. Basic funding provided by the US Agency for International Development. FRONTIERS Cooperative Agreement No.: HRN-A-00-98-00012-00. Project No.: 5801 13052.
1152	León FR, Brambila C, de la Cruz M, Bratt J, Gutiérrez G, Dávila V, Bonatto C, Ríos A. Effects of IGSS’ Job Aids-Assisted Balanced Counseling Algorithms on quality of care and client outcomes. 2003[cited 2012 Feb 13]. 64p.The study was funded by the U.S. Agency for International Development under the terms of Cooperative Agreement No.: HRN-A-00-98-00012-00 and In-house Project No.: 8002 13052. Ava…
1169	Kogi-Makau W, Tibaijuka GM, Mtawali G, Mapunda R. The Tanzania family planning training program: the impact of an innovative training strategy on reproductive and child health service performance on health attendants in Tanzania. Mason, Jr. RF, editor. Chapel Hill, North Carolina: Intrah, PRIME II Project. November 2001; 61p. Basic funding provided by the Center for Population, Health and Nutriti…
1186	Nawar L, Kharboush I (Frontiers in Reproductive Health Program), Ibrahim MA, Makhlouf (Cairo Demographic Center), Adamchak S (Frontiers in Reproductive Health Program Family Health International). Impact of improved client-provider interaction on women's achievement of fertility goals in Egypt. US Agency for International Development. December 2004 [cited 28 February, 2011]. 45p. Cooperative Agre…
1191	Padilla MB, Fort A. Results of the second follow-up study of the Dominican Republic performance improvement project evaluation. Chapel Hill, North Carolina: Intrah, PRIME II Project. November, 2001. 35p. Basic funding provided by the Center for Population, Health and Nutrition, Global Bureau, United States Agency for International Development. Technical Report No.:28. Grant No.: HRN-A-00-99-00022…
1207	Tavrow P, Malianga L, Kariuki M. Using problem-solving teams to improve compliance with IMCI guidelines in Kenya. Bethesda (MD): Quality Assurance Project (US); 2004. 13 p. Operations Research Report. Published for the U.S. Agency for International Development (USAID).
1222	Catotti DN. Improving the quality and availability of reproductive health services: humanized care in the Dominican Social Security Institute: a prime performance improvement project. PRIME Fact Sheet. Chapel Hill, North Carolina: intrah. 1- 4.
1227	de Negri B, DiPrete Brown L, Hernandez O, Rosenbaum J, Roter D. Improving interpersonal communication between health care providers and clients. Quality Assurance Methodology Refinement Series. Bethesda, MD: Quality Assurance Project. Part 1: A conceptual framework for interpersonal communication; p. 5-26.
1234	Holloway KA, Karkee S, Tamang A, Gurung YB, Pradhan R, Reeves BC. The effect of user fees on prescribing quality in rural Nepal: two controlled pre-post studies to compare a fee per drug unit vs. a fee per drug item. Tropical Medicine and International Health. 2008;13(4):541-547
1241	Lin YS, Hermida J, Hernandez F, Nunez O, Urbina L. Using quality assessment to improve maternal care in Nicaragua. Quality Assurance Project Case Study. Bethesda (MD): Quality Assurance Project (US); 2003 May. 23 p. Published for U.S. Agency for International Development. Contract No: HRN-C-00-96-90013.
1265	Personal communication from Shams El Arifeen, International Centre for Diarrhoeal Diseases Research, Bangladesh (sarifeen@siriusbb.com; shams@icddrb.org) to Samantha Rowe, Centers for Disease Control and Prevention (say9@cdc.gov) on June 13, 2007, which contained a draft manuscript and supplementary tables of Bangladesh MCE Health Facility Survey Indicators.
1266	El Arifeen S. Section 4: Health Facility Survey. 2000; xxv-xxxiv.
1267	Arifeen SE, Bryce J, Gouws E, Baqui AH, Black RE, Hoque DME, Chowdhury EK, Yunus M, Begum N, Akter T, Siddique A. Quality of care for under-fives in first-level health facilities in one district of Bangladesh. Bulletin of the World Health Organization, 2005; 83: 260-267.
1268	El Arifeen S, Blum LS, Hoque DM, Chowdhury EK, Khan R, Black RE, Victora CG, Bryce J. Integrated Management of Childhood Illness (IMCI) in Bangladesh: early findings from a cluster-randomised study. Lancet 2004; 364: 1595-1602.
1326	Kafle K, Karkee SB, Prasad RR, Bhuju GB, Shrestha N, Das PL, Shrestha AD. Evaluation of a successful intervention for sustainability and effects in post research phase. Kathmandu University Medical Journal, 2006; 4(1): 61-64.
1327	Kafle KK, Shrestha AD, Shrestha N, Prasad RR, Das PL, Bhuju GB. Test of Strategies for Implementing STS in Improving Use of Drugs. INRUD, Nepal; New Baneswore, Kathmandu, Nepal; March, 2001
1330	Kafle KK, Shrestha N, Karkee SB, Prasad RR, Bhuju GB, Das PL. Intervention studies on rational use of drugs in public and private sector in Nepal. Nepal Medical College Journal. 2005; 7(1): 47-50.
1332	Akici A, Kalaca S, Ugurlu MU, Karaalp A, Cali S, Oktay S. Impact of a short postgraduate course in rational pharmacotherapy for general practitioners. British Journal of Clinical Pharmacology, 2004;57(3): 310-321
1333	Eltayeb IB, Awad AI, Mohamed-Salih MS, Daffa-Alla MA, Ahmed MB, Ogail MA, Matowe L. Changing the prescribing patterns of sexually transmitted infections in the White Nile Region of Sudan. Sexually Transmitted Infections, 2005; 81(5):426-427.
1334	Shrestha N, Samir KC, Baltussen R, Kafle KK, Bishai D, Niessen L. Practical approach to lung health in Nepal: better prescribing and reduction of cost. Tropical Medicine and International Health, 2006;11(5):765-772.
1344	Chaudhury RR, Parameswar R, Gupta U, Sharma S, Tekur U, Bapna JS. Quality medicines for the poor: experience of the Delhi programme on rational use of drugs. Health Policy and Planning, 2005 Mar; 20(2):124-36.
1345	Kotwani A, Gupta U, Suri JC, Chaudhury RR. Impact of educational intervention on prescribing behavior and cost of therapy in bronchial asthma in colony hospitals of Delhi. Poster presentation at 2nd ICIUM conference, Chiang Mai, Thailand, Mar 30-Apr 2, 2004. author email: anitakotwani@msn.com, available at: http://archives.who.int/icium/icium2004/resources/ppt/AD035.ppt, accessed Sept 11, 2008
1348	Sharma S, Gupta U, Chaudhury RR, Bapna JS. Prescribing behaviour of physicians. Journal of Health Management, 2002; 4(1): 55-71.
1349	Awad AI, Eltayeb IB, Baraka OZ. Changing antibiotics prescribing practices in health centers of Khartoum State, Sudan. European Journal of Clinical Pharmacology, 2006; 62(2):135-142.
1350	Teng CL, Achike FI, Phua KL, Nurjahan MI, Mastura I, Asiah HN, Mariam AM, Narayanan S, Norsiah A, Sabariah I, Shariah I, Rokiah KS, Zubaidah MA, Koh CN, Rosnah I. Modifying antibiotic prescribing: the effectiveness of academic detailing plus information leaflet in a Malaysian primary care setting. Medical Journal of Malaysia. 2006; 61(3): 323-331.
1351	Rowe SY, Kelly JM, Olewe MA, Kleinbaum DG, McGowan JE Jr, McFarland DA, Rochat R, Deming MS. Effect of multiple interventions on community health workers' adherence to clinical guidelines in Siaya district, Kenya. Transactions of the Royal Society of Tropical Medicine and Hygiene. 2007; 101(2): 188-202.
1352	Rowe SY, Olewe MA, Kleinbaum DG, McGowan JE Jr, McFarland DA, Rochat R, Deming MS. Longitudinal analysis of community health workers' adherence to treatment guidelines, Siaya, Kenya, 1997-2002. Tropical Medicine and International Health. 2007; 12(5): 651-663.
1354	Qidwai W, Krishanani MK, Hashmi S, Afridi M, Ali RA. Private drug sellers' education in improving prescribing practices. Journal of the College of Physicians and Surgeons--Pakistan. 2006;16(12):743-746.
1356	Deininger K, Mpuga P. Economic and welfare impact of the abolition of health user fees: Evidence from Uganda. Journal of African Economies. 2005; 14(1): 55-91.
1365	Chalker J, Ratanawijitrasin S, Chuc NTK, Petzold M, Tomson G. Effectiveness of a multi-component intervention on dispensing practices at private pharmacies in Vietnam and Thailand--a randomized controlled trial. Social Science and Medicine, 2005; 60(1):131-141.
1386	Levav I, Kohn R, Montoya I, Palacio C, Rozic P, Solano I, Valentini W, Vicente B, Morales JC, Eigueta FE, Saravanan Y, Miranda CT, Sartorius N. Training Latin American primary care physicians in the WPA module on depression: results of a multicenter trial. Psychological Medicine. 2005;35(1):35-45.
1392	Peltzer K, Mngqundaniso N, Petros G. A controlled study of an HIV/AIDS/STI/TB intervention with traditional healers in KwaZulu-Natal, South Africa. AIDS Behavior, 2006; 10(6):683-90.
1394	Pérez A, Dennis RJ, Rodríguez B, Castro AY, Delgado V, Lozano JM, Castro MC. An interrupted time series analysis of parenteral antibiotic use in Colombia. Journal of Clinical Epidemiology. 2003; 56(10): 1013-1020.
1395	Peters DH, Kohli M, Mascarenhas M, Rao K. Can computers improve patient care by primary health care workers in India? International Journal for Quality in Health Care, 2006; 18(6):437-445.
1432	Floyd K. Cost and cost-effectiveness of Public-Private Mix DOTS: Evidence from two pilot projects in India. Geneva (Switzerland): World Health Organization; 2004 [accessed 2008 Oct 2]. 53 p. Report number:WHO/HTM/TB/2004.337. Available from http://whqlibdoc.who.int/hq/2004/WHO_HTM_TB_2004.337.pdf
1433	Floyd K, Arora VK, Murthy KJ, Lonnroth K, Singla N, Akbar Y, Zignol M, Uplekar M. Cost and cost-effectiveness of PPM-DOTS for tuberculosis control: evidence from India. Bulletin of World Health Organization. 2006; 84(6): 437-45.
1434	Arora VK, Lonnroth K, Sarin R. Improved case detection of tuberculosis through a public-private partnership. Indian Journal of Chest Diseases & Allied Sciences. 2004; 46: 133-6.
1435	Arora VK, Sarin R, Lönnroth K. Feasibility and effectiveness of a public-private mix project for improved TB control in Delhi, India. The International Journal of Tuberculosis and Lung Disease. 2003; 7(12): 1131-1138.
1442	Odusanya OO, Oyediran MA. The effect of an educational intervention on improving rational drug use. Nigerian Postgraduate Medical Journal. 2004 Jun;11(2):126-131.
1449	Coady DP, Filmer DP, Gwatkin DR. PROGRESA for progress: Mexico's Health, Nutrition, and Education Program. Development Outreach. World Bank. May 2005. Available at: http://www1.worldbank.org/devoutreach/may05/article.asp?id=296, accessed Oct 3, 2008
1459	Rivera JA, Rodriguez G, Shamah T, Rosado JL, Casanueva E, Maulen I, Toussaint G, García-Aranda A. Implementation, monitoring, and evaluation of the nutrition component of the Mexican Social Programme (PROGRESA). Food and Nutrition Bulletin, 2000; 21(1): 35-42.
1491	Agyepong I, Anum P, Arhinful D, Ofori-Adjei D. The impact of group development of treatment norms on prescribing at PHC levels in the greater Accra Region. Final Report. Ministry of Health, Greater Accra Region and Centre for Clinical and Tropical Pharmacology, University of Ghana Medical School; 1996.
1493	Massele A, Nsimba SED, Kayombo EJ. Reducing injection overuse through patients-prescribers interaction group discussions (IGDS) at public and private primary health care (PHC) facilities in Dar es Salaam region. A final report. Tanzania 2006.
1494	Isah AO, Isah EC, Okojie OH, Ohaju-Obodo JO. An interventional study to promote rational use of drugs with a newly developed prescribing indicator reference standards in Nigeria. Department of Medicine and Community Health, University of Benin/Teaching Hospital. 1999.
1495	Isah AO. Can drug use indicators serve as interventional tools in promoting rational use of drugs? A field testing study in Nigeria. A Report to the Drug Action Programme - World Health Organization (DAP-WHO), DAP-WHO PROJECT GLOBAL/RUS/ISAH (E19/181/49), 1999.
1496	Akoria OA, Isah AO. Prescription writing in publilc and private hospitals in Benin City, Nigeria: the effects of an educational intervention. Canadian Journal of Clinical Pharmacology. 2008; 15(2): e295-e305.
1497	IHCAR, Karolinska Institutet. Towards good pharmacy practice in Thailand and Vietnam - A mult-intervention approach to rationalise drug use through private pharmacies. The IHCAR, HSRI, CoP & LSHTM EC Funded Collaborative Project, 1997-2000. Contract no. ERB3514PL950674. 2000.
1505	Dehli Society for Promotion of Rational Use of Drugs, INDIA-WHO Essential Drugs Programme. Research on Rational Drug Use in India: A Glimpse. 2001.
1506	Euro Health Group Consultants. Final Report. Delhi Society for the Promotion of Rational Use of Drugs (DSPRUD). External evaluation of the activities in the past 5 years, New Delhi, 7-24 October 2002. January 2003.
1509	Vergeire-Dalmacion G. Antibiotic prescribing in Philippine government health facilities within the context of the WHOCARI Program: the effect of an intervention targeting caretakers [master's thesis]. [Newcastle (NSW)]: The University of Newcastle; July 1996. 111p (excluding references).
1511	Men CR (University of Hawaii at Manoa), Hutin Y (World Health Organization, Switzerland), Barreneche O (World Health Organization, Cambodia), Kanal K (Ministry of Health, Cambodia), Srun S (Ministry of Health, Cambodia). Interactional Group Discussion: an intervention to reduce the overuse of injections at public healthcare facilities in Cambodia. 2004. 15p.
1512	Agboatwalla M (Health Oriented Prevention Education, Pakistan), Hutin Y (World Health Organization, Switzerland), Luby S (Center for Disease Control, USA), Mussarrat A (Health Oriented Prevention Education, Pakistan), Ahmed A (Health Oriented Prevention Education, Pakistan). A pilot intervention to improve injection practices in the informal sector in Karachi, Pakistan. 2004. 102p.
1518	Karkee SB, Tamang AL, Gurun RB. Community intervention study to promote rational treatment of acute respiratory infection (ARI) in rural Nepal. Final Report. The British Nepal Medical Trust. June 2004.
1519	Karkee SB, Tamang AL, Gurung YB. Report on the community intervention study to promote rational treatment of acute respiratory infection (ARI) in rural Nepal. The British Nepal Medical Trust. November 2002.
1521	Sia IC, Galang RM, Mendoza OM, Reyes JA, Bernardo AM, Estrada DT, Quiroga CO, Santiago AC. The effect of educational activity on the practices of drugstore sellers in the Phillippines. Manila, Phillippines: Joint Research Initiative to Improve the Use of Medicines (JRIIUM); 2002; 50 p.
1522	Hidayati S, Munawaroh S. Small group discussion among paramedics at health centre level to improve compliance to standard treatment guidelines of acute respiratory tract infections. Final Report. INRUD Indonesia for Applied Research on Child Health Project. Yogyakarta, October 16, 2002.
1525	Tumwikirize WA, Ogwal-Okeng JW, Mohammed K. Assessing the effect of cost sharing on availability of drugs, prescription patterns and utilization of services in public health facilities in Uganda. Kampala, Uganda: Department of Pharmacology and Therapeutics, Faculty of Medicine, Makerere University (Uganda). 2004 Jun. 51 p. Technical Report submitted to Rational Pharmaceutical Management Plus, Cen…
1528	Qidwai W, Krishanani MK, Hashmi S, Afridi M, Ali RA. Private drug seller's education in improving prescribing practices: Results of an interventional study from Rural Singh, Pakistan. 16 p.
1530	Yellu, FD. Monitoring and supervision of medicines management and some other selected pharmaceutical activities in Ghana. 2005.
1627	Marsh VM. Implementation and evaluation of a shopkeeper training programme to optimise the home use of shop-bought antimalarial drugs for uncomplicated fevers in coastal Kenya. Department for International Development, UK. Final report 1 February 2002. Project No.: R7179.
1685	Catsambas TT, Franco LM, Gutmann M, Knebel E, Hill P, Lin Y-S. Evaluating health care collaboratives: the experience of the Quality Assurance Project. Bethesda (MD): University Research Co., LLC (URC); 2008 June. 89 p. Collaborative Evaluation Series. Published by the USAID Health Care Improvement Project.
1756	Goel P, Makhulo J, Mwangi G. Working with pharmacists in Kenya. Dialogue on Diarrhoea [Internet]. 1993 Dec - 1994 Feb [cited 2008 Dec 11]; 55:4. Appropriate Health Resources and Technologies Action Group, London, UK. Available from: http://www.diarrhoea.org/dd/pdf/dd55.pdf.
1763	Agha S, Karim AM, Balal A, Sosler S. A quasi-experimental study to assess the performance of a reproductive health franchise in Nepal. Washington DC: USAID/Commercial Market Strategies Project. Country Research Series. No.14; September 2003. 38p.
1770	Johannes L, Mullen P, Okwero P, Schneidman M. Performance-based contracting in health. The experience of three projects in Africa. OBApproaches. Note Number 19. April 2008. Available at: http://www.gpoba.org/docs/OBApproaches19_Africa_Health.pdf. Internet accessed: December 16, 2008.
1797	Thongkrajai E. Feasibility of integrating STD services and STD/HIV/AIDS prevention into the MCH/FP programme in Thailand. Final report. 1995. 34 p. Located at: K4Health Project, Center for Communication Programs, Johns Hopkins Bloomberg School of Public Health, Baltimore, MD; POPLINE Document Number 120656.
1822	Ruebush TK 2nd, Zeissig R, Koplan JP, Klein RE, Godoy HA. Community participation in malaria surveillance and treatment. III. An evaluation of modifications in the Volunteer Collaborator Network of Guatemala. American Journal of Tropical Medicine and Hygiene. 1994;50(1):85-98.
1827	Bruce E. Training of chemical sellers - the CareShop approach. Paper presented at: Strategies for Enhancing Access to Medicines Conference on Targeting Improved Access to Essential Medicines June 20-22, 2005; Accra, Ghana. Accessed from internet: Jan 5, 2009; Available from: http://www.msh.org/SEAM/conference2005/pdf/Day1/15_Tr01_Egbert_pres.pdf
1828	Ndomondo-Sigonda M, Mbwasi R, Shirima R, Heltzer N, Clark M. Accredited drug dispensing outlets (ADDOs): improving access to quality drugs and services in rural and peri-urban areas with few or no pharmacies. Presented at: The Second International Conference on Improving Use of Medicines (ICIUM); 2004 March 30 - April 2 [cited 2009 January 5]; Chiang Mai, Thailand. Available at: http://archives.w…
1829	Mbwasi R. Enhancing access to medicines through private and multisector initiatives: the Tanzania experience. Presented at: The Strategies for Enhancing Access to Medicines (SEAM) Conference on Targeting Improved Access to Essential Medicines; 2005 June 20-22 [cited 2009 January 6]; Accra, Ghana. Available at: http://www.msh.org/SEAM/conference2005/pdf/Day1/07_Tr01_Mbwasi_pres.pdf
1872	Gutiérrez G, Guiscafré H, Bronfman M, Martínez C, Padilla G, Muñoz O. [Strategies for improving the therapeutic patterns used in acute diarrhea in primary medical care units. I. Methodology and features of the medical units and the population studied]. Archivos de investigación médica. 1988;19(4):335-49. [Article in Spanish]
1873	Gutiérrez G, Guiscafré H, Muñoz O. Strategies for improving the therapeutic patterns used in acute diarrhea in primary medical care units. X. Conclusions and research perspectives. Archivos de investigación médica. 1988;19(4):437-43.
1878	Bailey PE, Szaszdi JA, Schieber B. Analysis of the Vital Events Reporting System of the Maternal and Neonatal Health Project, Quetzaltenango, Guatemala. Technical Working Paper 3. December 1994. Working Paper prepared for USAID, Contract No. DPE 5966-Z-00-8083-00. available at: http://pdf.usaid.gov/pdf_docs/PNACE151.pdf, accessed Jan 14, 2009
1886	Maluccio JA, Flores R. Impact Evaluation of a Conditional Cash Transfer Program. The Nicaraguan Red de Protección Social. Research Report 141, International Food Policy Research Institute, Washington DC. 2005. available at: http://www.ifpri.org/pubs/abstract/141/rr141.pdf, accessed Jan 14, 2009
1888	Maluccio JA, Flores R. Impact evaluation of a conditional cash transfer program: The Nicaraguan Red de Proteccion Social. FCND Discussion Paper No. 184. Food Consumption and Nutrition Division, International Food Policy Research Institute. July 2004. available at: http://www.ifpri.org/divs/fcnd/dp/papers/fcndp184.pdf, accessed Jan 15, 2009
1906	Guiscafré H, Padilla G, Reyes RM, Bronfman M, Castro V, Muñoz O, Gutiérrez G. [Strategies for improving the therapeutic patterns used in acute diarrhea in primary medical care units. VIII. Evaluation of the technics for supplementary information during the medical consultation]. Archivos de investigación médica. 1988;19(4):419-25. [Article in Spanish]
1907	Castro R, Bronfman M, Castro V, Guiscafré H, Gutiérrez G. [Strategies for improving the therapeutic patterns used in acute diarrhea in primary medical care units. IX. Analysis of the economic impact of the strategy used]. Archivos de investigación médica. 1988;19(4):427-36. [Article in Spanish]
1921	Holloway KA, Karkee SB, Tamang A, Gurung YB, Kafle KK, Pradhan R, Reeves BC. Community intervention to promote rational treatment of acute respiratory infection in rural Nepal. Tropical Medicine and International Health. 2009; 14(1):101-110.
1933	Nabyonga J, Desmet M, Karamagi H, Kadama PY, Omaswa FG, Walker O. Abolition of cost-sharing is pro-poor: evidence from Uganda. Health and Policy Planning. 2005; 20(2): 100-108.
1943	Agha S, Karim AM, Balal A, Sosler S. The impact of a reproductive health franchise on client satisfaction in rural Nepal. Health Policy and Planning. 2007; 22(5): 320-328.
1944	Bloom E, Bhushan I, Clingingsmith D, Hong R, King E, Kremer M, Loevinsohn B, Schwartz B. Contracting for health: evidence from Cambodia. 2006. available at: http://www.brookings.edu/views/papers/kremer/20060720cambodia.pdf, accessed May 5, 2009.
1953	Lönnroth K, Aung T, Maung W, Kluge H, Uplekar M. Social franchising of TB care through private GPs in Myanmar: an assessment of treatment results, access, equity and financial protection. Health Policy and Planning. 2007; 22(3):156-66. Epub 2007 Apr 12.
1954	Chowdhury AKA, Khan OF, Matin MA, Begum K, Galib MA. Effect of standard treatment guidelines with or without prescription audit on prescribing for acute respiratory tract infection (ARI) and diarrhoea in some thana health complexes (THCs) of Bangladesh. Bangladesh Medical Research Council Bulletin, 2007;33(1):21-30.
1970	World Bank. Reaching the Poor with Health Services. Cambodia: Contracting Health Care Services for the Rural Poor. Reaching the Poor Policy Brief. 2007. available at: http://siteresources.worldbank.org/INTPAH/Resources/Reaching-the-Poor/RPPBriefsCambodiaREV.pdf, accessed May 8, 2009.
1974	Ngasala B, Mubi M, Warsame M, Petzold MG, Massele AY, Gustafsson LL, Tomson G, Premji Z, Bjorkman A. Impact of training in clinical and microscopy diagnosis of childhood malaria on antimalarial drug prescription and health outcome at primary health care level in Tanzania: a randomized controlled trial. Malaria Journal. 2008; 7:199.
1983	Ethier K. Developing evidence-based standards for pregnancy-induced hypertension in Russia. Quality Assurance Project Case Study. Bethesda (MD): Published for the U.S. Agency for International Development (USAID) by the Quality Assurance Project. 2001; 24 p.
1984	Abdallah H, Chernobrovkina O, Korotkova A, Massoud R, Burkhalter B. Improving the quality of care for women with pregnancy-induced hypertension reduces costs in Tver, Russia. Operations Research Results 2(4). Bethesda (MD): Published for the United States Agency for International Development (USAID) by the Quality Assurance Project. 2002; 16 p.
1987	Ssengooba F, McPake B. Case Example: Financing Maternal Health Services in Uganda. World Bank Institute's Third Annual Adapting to Change Core Course. 2003. 9 p. Available from: http://info.worldbank.org/etools/docs/library/48244/06%20Reading%203-Uganda%20case-WBI.pdf. Accessed May 16, 2012.
2010	Senarath U, Fernando D, Rodrigo I. Effect of training for care providers on practice of essential newborn care in hospitals in Sri Lanka. Journal of Obstetric Gynecologic and Neonatal Nursing. 2007 Nov-Dec;36(6):531-541.
2024	Samai O, Sengeh P (The Bo PMM Team). Facilitating emergency obstetric care through transportation and communication, Bo, Sierra Leone. International Journal of Gynecology and Obstetrics, 1997; 59 (Suppl 2): S157-S164.
2037	Sengeh P, Samai O, Sidique SK, Kebbie A, Fofana P, Stephens S (The Bo PMM Team). Improving blood availability in a district hospital, Bo, Sierra Leone. International Journal of Gynecology and Obstetrics, 1997; 59 (supp 2): S127 - S134.
2038	Thuray H, Samai O, Fofana P, Sengeh P (The Bo PMM Team). Establishing a cost recovery system for drugs, Bo, Sierra Leone. International Journal of Gynecology and Obstetrics, 1997; 59 (Suppl 2): S141-S147.
2054	Abuya T, Fegan G, Rowa Y, Karisa B, Ochola S, Mutemi W, Marsh V. Impact of Ministry of Health interventions on private medicine retailer knowledge and practices on anti-malarial treatment in Kenya. American Journal of Tropical Medicine & Hygiene. 2009; 80(6): 905-913.
2055	Brasca A, Pigliacampo J, Pollastri E, Hidalgo A, Ramadan A, Miranda J. [An awareness campaign on the diagnosis and prevention of colon and rectal cancer. Planning and evaluation of its results]. Acta Gastroenterológica Latinoamericana. 1987; 17(4): 325-329. [Article in Spanish].
2058	Osterholt DM, Onikpo F, Lama M, Deming MS, Rowe AK. Improving pneumonia case-management in Benin: a randomized trial of a multi-faceted intervention to support health worker adherence to Integrated Management of Childhood Illness guidelines. Human Resources for Health. 2009;7 (77): 1-13.
2059	Rowe AK, Onikpo F, Lama M, Osterholt DM, Rowe SY, Deming MS. A multifaceted intervention to improve health worker adherence to integrated management of childhood illness guidelines in Benin. American Journal of Public Health. 2009; 99(5): 837-846.
2076	Bavestrello L, Cabello A, Casanova D. [Impact of regulatory measures in the trends of community consumption of antibiotics in Chile]. Revista médica de Chile. 2002;130(11):1265-72. Article in Spanish.
2077	Bavestrello L, Cabello A. How Chile tackled overuse of antimicrobials. Essential Drugs Monitor. 2000;(28&29):13-14.
2088	Barham T, Brenzel L, Maluccio JA. BEYOND 80%: ARE THERE NEW WAYS OF INCREASING VACCINATION COVERAGE? Evaluation of CCT Programs in Mexico and Nicaragua. June 2007. available at: http://ssrn.com/abstract=993760. accessed June 12, 2009.
2134	Glassman A, Todd J, Gaarder M. Chapter 6: Latin America: Cash Transfers to Support Better Household Decisions. p. 89-121. In: Eichler R, Levine R, and the Performance-Based Incentives Working Group. Performance incentives for global health: potential and pitfalls. Versa Press: East Peoria, Illinois. 2009. available at: http://www.cgdev.org/doc/books/PBI/06_CGD_Eichler_Levine-Ch6.pdf; accessed Jul…
2135	Hernández B, Hernández M, eds. External evaluation of the impact of the Oportunidades program 2004. Volume II, Health. Cuernavaca, México: Instituto Nacional de Salud Pública, 2005. 332 p.
2136	Hernández B, Hernández M, eds. External evaluation of the impact of the Oportunidades program 2004 Volume III, Nutrition. Cuernavaca, México: Instituto Nacional de Salud Pública, 2005. 152 p.
2139	Stecklov G, Winters P, Todd J, Regalia F. Demographic Externalities from Poverty Programs in Developing Countries: Experimental Evidence from Latin America. Department of Economics Working Paper Series. No. 2006-1. January 2006. American University: Washington, DC. available at: http://www1.american.edu/academic.depts/cas/econ/workingpapers/2006-01.pdf; accessed July 7, 2009.
2142	Rusa L, Schneidman M, Fritsche G, Musango L. Chapter 10, Rwanda: Performance-based financing in the public sector. In: Eichler R, Levine R, and the Performance-Based Incentives Working Group, editors. Performance incentives for global health: potential and pitfalls. Versa Press: East Peoria, Illinois; 2009. p. 189-214. Available at: http://www.cgdev.org/doc/books/PBI/06_CGD_Eichler_Levine-Ch10.pd…
2143	Regalía F, Castro L. Chapter 11: Nicaragua: Combining Demand- and Supply-Side Incentives. p. 215-235. In: Eichler R, Levine R, and the Performance-Based Incentives Working Group. Performance incentives for global health: potential and pitfalls. Versa Press: East Peoria, Illinois. 2009. available at: http://www.cgdev.org/doc/books/PBI/06_CGD_Eichler_Levine-Ch11.pdf; accessed July 7, 2009.
2144	Quy HT, Lan NT, Lönnroth K, Buu TN, Dieu TT, Hai LT. Public-private mix for improved TB control in Ho Chi Minh City, Vietnam: an assessment of its impact on case detection. International Journal of Tuberculosis and Lung Disease. 2003; 7(5): 464-471.
2145	Quy HT, Lönnroth K, Lan NT, Buu TN. Treatment results among tuberculosis patients treated by private lung specialists involved in a public-private mix project in Vietnam. International Journal of Tuberculosis and Lung Disease. 2003; 7(12): 1139-1146.
2146	Maung M, Kluge H, Aye, T, Maung W, Noe P, Zaw M, Jost SP, Uplekar M, Lonnroth K. Private GPs contribute to TB control in Myanmar: evaluation of PPM initiative in Mandalay Division. International Journal of Tuberculosis and Lung Disease. 2006; 10 (9): 982 - 987.
2150	Agboatwalla M, Hutin Y, Luby S, Mussarrat A, Ahmed A. A pilot intervention to improve injection practices in the informal private sector in Karachi, Pakistan. Presented at: Second International Conference on Improving Use of Medicines; March 30 - April 2, 2004; Chiang Mai, Thailand [cited April 10, 2010]. 13 p. Available from: http://www.icium.org/icium2004/resources/ppt/AC112.ppt
2180	Kremer M. Contracting for Health: Evidence from Cambodia. Presentation at Columbia University. Microsoft PowerPoint presentation, 2005.
2190	Ouma PO, Van Eijk AM, Hamel MJ, Sikuku E, Odhiambo F, Munguti K, Ayisi JG, Kager PA, Slutsker L. The effect of health care worker training on the use of intermittent preventive treatment for malaria in pregnancy in rural western Kenya. Tropical Medicine and International Health. 2007; 12(8): 1-9.
2234	Yates R. Universal health care and the removal of user fees. Lancet. 2009; 373(9680): 2078-2081.
2237	Arifeen SE, Hoque DME, Akter T, Rahman M, Hoque ME, Begum K, Chowdhury EK, Khan R, Blum LS, Ahmed S, Hossain MA, Siddik A, Begum N, Rahman QS, Haque TM, Billah SM, Islam M, Rumi RA, Law E, Al-Helal ZAM, Baqui AH, Schellenberg J, Adam T, Moulton LH, Habicht JP, Scherpbier RW, Victora CG, Bryce J, Black RE. Effect of the Integrated Management of Childhood Illness strategy on childhood mortality and…
2247	Regalía F, Castro L. Performance-Based Incentives for Health: Demand- and Supply-Side Incentives in the Nicaraguan Red de Protección Social. CGD Working Paper #119. April 2007. Center for Global Development. available at: http://www.cgdev.org/content/publications/detail/13541, accessed Sept 7, 2009
2248	Glassman A, Todd J, Gaarder M. Performance-Based Incentives for Health: Conditional Cash Transfer Programs in Latin America and the Caribbean. CGD Working Paper #120. April 2007. Center for Global Development. Available at: http://www.cgdev.org/content/publications/detail/13542, accessed Sept 7, 2009.
2255	Bailey J, de Zambrano MC. Contraceptive pamphlets in Colombian drugstores. Studies in Family Planning. 1974; 5(6): 178-182.
2268	Bawa SB, Olumide EAA, Umar US. The knowledge, attitude and practices of the reporting of notifiable diseases among health workers in Yobe State, Nigeria. African Journal of Medicine and Medical Sciences, 2003; 32(1):49-53.
2274	Kafle KK, Shrestha AD, Shrestha N, Prasad RR, Das PL, Bhuju GB. Test of sustainability of strategy in implementing STS for improving use of drugs. Technical Report, INRUD, Nepal, 2002. available at: http://www.inrud-nepal.org.np/publications/STS-Test%20of%20sustainability.pdf, accessed Dec 30, 2009
2275	IHCAR, Karolinska Institutet. Towards good pharmacy practice in Thailand and Vietnam - A multi-intervention approach to rationalise drug use through private pharmacies. Individual Partner Report LSHTM. The IHCAR, HSRI, CoP & LSHTM EC Funded Collaborative Project, 1997-2000. Contract no. ERB3514PL950674. June 2000. 7 pages.
2276	IHCAR, Karolinska Institutet. Towards good pharmacy practice in Thailand and Vietnam - A multi-intervention approach to rationalise drug use through private pharmacies. Individual Partner Report CoP Vietnam. The IHCAR, HSRI, CoP & LSHTM EC Funded Collaborative Project, 1997-2000. Contract no. ERB3514PL950674. 2000. 15 pages.
2277	IHCAR, Karolinska Institutet. Towards good pharmacy practice in Thailand and Vietnam - A multi-intervention approach to rationalise drug use through private pharmacies. Completed Catalogue Page. The IHCAR, HSRI, CoP & LSHTM EC Funded Collaborative Project, 1997-2000. Contract no. ERB3514PL950674. 2000.
2279	Kwast BE. Building a community-based maternity program. International Journal of Gynecology & Obstetrics, 1995;48 Suppl:S67-82.
2280	Kwast BE. Reduction of maternal and perinatal mortality in rural and peri-urban settings: what works? European Journal of Obstetrics & Gynecology and Reproductive Biology, 1996;69(1):47-53.
2285	MotherCare. Quetzaltenango Maternal and Neonatal Health Project. Pages 33-38. In: MotherCare, 1989-1993: country project descriptions. John Snow, Inc., USAID. September 1993. USAID Award/Agreement Number: DPE-5966-Z-00-8083-00. 57 pages.
2288	Rawlings RB, Rubio GM. Evaluating the Impact of Conditional Cash Transfer Programs . The World Bank Research Observer 2005; 20(1):29-55.
2294	O'Rourke K. The effect of hospital staff training on management of obstetrical patients referred by traditional birth attendants. In: MotherCare Matters Newsletter and literature review on maternal and neonatal health and nutrition, 1996;5(4):4-7.
2295	Scheiber BA, Mejia M, Koritz S, Gonsalez C, Kwast BE. Medical audit of early neonatal deaths -- INCAP/Quetzaltenango Maternal and Neonatal Health Project. In: MotherCare Matters Newsletter and literature review on maternal and neonatal health and nutrition, 1996;5(4):7-12.
2296	Bailey PE, Szaszdi JA, Schieber B. Analysis of the Vital Events Reporting System of the Maternal and Neonatal Health Project, Quetzaltenango, Guatemala. In: MotherCare Matters Newsletter and literature review on maternal and neonatal health and nutrition, 1996;5(4):13-22.
2298	Syhakhang, L. The quality of private pharmacy services in a province of Lao PDR: perceptions, practices and regulatory enforcements. Doctor's Thesis from Karolinska Institutet, Division of International Health (IHCAR), Department of Public Health Sciences, 2002; Available at: http://diss.kib.ki.se/2002/91-7349-357-0/thesis.pdf. Accessed January 29, 2010.
2311	Danchaivijitr S, Chokloikaew S, Tangtrakool T, Waitayapiches S. Does indication sheet reduce unnecessary urethral catheterization? Journal of the Medical Association of Thailand. 1992; 75 (Suppl 2):1-5.
2313	León FR, Brambila C, de la Cruz M, García Colindres J, Morales C, Vásquez B. Providers' compliance with the balanced counseling strategy in Guatemala. Studies in Family Planning. 2005; 36(2): 117-126.
2333	Olewe M, Garg R, Deming MS. Community initiatives for child survival in Siaya District, Kenya. Centers for Disease Control and Prevention, Atlanta, Georgia. 9 p.
2336	Whittaker S, Green-Thompson RW, McCusker I, Nyembezi B. Status of a health care quality review programme in South Africa. International Journal for Quality in Health Care. 2000;12(3):247-50.
2337	Whittaker S. Facilitating accreditation: the South African experience. QA Brief 2001 Spring, 9(1): 21-24. available at: http://www.qaproject.org/pubs/PDFs/engv9n1.pdf, accessed Mar 9, 2010.
2338	Quality Assurance Project. OPERATIONS RESEARCH SUMMARY. A Randomized Controlled Trial of a Hospital Accreditation Program with Commentaries and Foreword: South Africa. Available at: http://www.qaproject.org/pubs/PDFs/ORS/South%20Africa.%20RCT%20of%20Hospital%20Accreditation.Summary.pdf, accessed Mar 9, 2010.
2342	Massoud MR. Applying modern quality improvement methodology to maternal and child health in Tver Oblast, Russian Federation. QA Brief. 2001; 9(2):28-32.
2349	INRUD Indonesia. From research to action: the Gunungkidul experience [internet]. [cited 2010 Mar 11] Available from: http://dcc2.bumc.bu.edu/richardl/DPI02/Eng_Pres/S_12c_RDU-%20Gunungkidul%20experience_ENG.ppt
2355	Woods DL. An innovative programme for training in maternal and newborn care. Seminars in Neonatology, 1999;4(3):209-216.
2359	Westphal MF, Taddei JA, Venancio SI, Bogus CM. Breast-feeding training for health professionals and resultant institutional changes. Bulletin of the World Health Organization. 1995; 73(4): 461-468.
2370	Hizaamu RNB, Waluga P. Total quality management. PowerPoint presentation presented at the Jinja District Local Government Health Management Team Quarterly Feedback Meeting; 2005 October; Uganda, and the HIV & AIDS Fellowship Programme Annual Dissemination Workshop; 2005 December 2; Uganda.
2377	Kasemsarn P, Ngarmpiyasakul C, Phongpanich S, Pulkasisri N. Baby-friendly hospital: how to sustain? Journal of the Medical Association of Thailand. 1995; 78(7):362-368.
2389	Gani L, Tangkilisan A, Pujilestari L. Improving rational prescribing of physicians: an educational approach for acute diarrhoea in children in Jakarta. Paper presented at: First International Conference on Improving Use of Medicines (ICIUM); 1997 April 1-4; Chiang Mai, Thailand [cited March 29, 2010]. Available from: http://archives.who.int/icium/icium1997/posters/2b2_text.html
2407	Meessen B, Musango L, Soeters R. Comparison of two output based schemes in Butare and Cyangugu provinces. Presentation given at GPOBA Trust Fund, in support of PRSC II, Kigali, October 12, 2005. Slides 1-23. Available at: http://www.devpartners.gov.rw/docs/Coordination%20Structures/Clusters/Health%20Sector/index.php?dir=Minutes%2F2005.10.11%2Fannexes%2F&download=PresentationGPOBAstudy+V210905.ppt…
2414	Zaman S, Ashraf RN, Martines J. Training in complementary feeding counselling of healthcare workers and its influence on maternal behaviours and child growth: a cluster randomized controlled trial in Lahore, Pakistan. Journal of Health Population and Nutrition. 2008; 26(2): 210-222.
2421	Sunartono, Darminto, Suryawati S, Prawitasari J, Bimo, Santoso B. Impact evaluation of self monitoring of drug use indicators in health facilities. Experiences from Gunungkidul, Indonesia. Poster session presented at: First International Conference on Improving Use of Medicines; 1997 April 1-4 [cited 2010 April 8]; Chiang Mai, Thailand. Available from: http://archives.who.int/icium/icium1997/post…
2422	Aupont O. Reducing multiple antibiotics in treatment of acute respiratory infections (ARI): A planned intervention in Haiti. Proster pesented at: First International Conference on Improving Use of Medicines (ICIUM); 1997 1 - 4 Apr; Chiang Mai, Thailand. Available from: http://archives.who.int/icium/icium1997/posters/2P17_TXT.html, accessed April 8, 2010.
2425	Sia IC, Galang RM, Mendoza OM, Reyes JA, Bernardo AM, Estrada DT, Quiroga CO, Santiago AC. The effect of two educational activities on the practices of drugstore sellers in the Philippines. Presented at: Second International Conference on Improving Use of Medicines; March 30 - April 2, 2004; Chiang Mai, Thailand [cited April 10, 2010]. 16 p. Available from: //www.icium.org/icium2004/resources/ppt…
2429	Tumwikirize WA, Ogwal-Okeng JW, Mohammed K, Aupont O. Assessing the effect of cost sharing on availability of drugs and utilization of services in public health facilities in Uganda. Presented at: 2nd International Conference on Improving Use of Medicines (ICIUM); 2004 March 30 - April 2; Chiang Mai, Thailand. 8 p. Available from: http://www.icium.org/icium2004/resources/ppt/CH008.ppt. Accessed M…
2430	Tumwikirize WA, Ekwaru JP, Mohammed K, Ogwal-Okeng JW, Aupont O. Impact of a face-to-face educational intervention on improving the management of ARI in private pharmacies and drug shops in Uganda. Presented at: The Second International Conference on Improving Use of Medicines (ICIUM) 2004; 2004 March 30 - April 2 [cited 2010 April 9]; Chiang Mai, Thailand. Available from: http://www.icium.org/ic…
2431	Hidayati S, Munawaroh S. Small group discussion among paramedics at the health center level to improve compliance with standard treatment guidelines for acute respiratory infections. Presented at the Second International Conference on Improving Use of Medicines, Chiang Mai, Thailand, March 30 - April 2, 2004. Available at: http://www.icium.org/icium2004/resources/ppt/O_CH020.ppt, accessed April 9…
2432	Dung PH, Chuc NTK, Ross-Degnan D. Improving community drug use focusing on hospital out-patient through peer review and implementation of guidelines for ARI treatment. Presented at the Second International Conference on Improving Use of Medicines, Chiang Mai, Thailand, March 30 - April 2, 2004. available at: http://www.icium.org/icium2004/resources/ppt/O_CH021.ppt, accessed April 9, 2010.
2433	Taylor O, Momodu RO, Odufalu O. Improving chloroquine prescribing in private clinics in Lagos State, Nigeria. Presented at: Second International Conference on Improving Use of Medicines (ICIUM); 2004 March 30-April 2; Chiang Mai, Thailand [cited April 9, 2010]. 13 p. Available from: http://www.icium.org/icium2004/resources/ppt/O_MA011.ppt
2435	Bavestrello L, Cabello A. Impact of regulatory measures on antibiotic sales in Chile. Poster session presented at: 2nd International Conference on Improving Use of Medicines (ICIUM); 2004 Mar 30 - Apr 2; Chiang Mai, Thailand. 14 p. Available from: http://www.icium.org/icium2004/resources/ppt/AM003.ppt, accessed April 10, 2010.
2436	Munawaroh S (INRUD Yogya/Indonesia)., Sunartono H (Sleman District Health Office)., Suryawati S (Deparment of Clinical Pharmacology, Gadjah Mada University, Indonesia). Reducing antibiotic overuse for ARIs with small-group educational intervention. Presented at: The Second International Conference on Improving Use of Medicines; 2004 March 30 - April 2; Chiang Mai, Thailand. Available from: http:/…
2437	Pérez A, Dennis RJ, Rodríguez B, Castro AY, Delgado V, Lozano JM. Improvement of parenteral antibiotic use in a university hospital in Colombia. Presented at: 2nd International Conference on Improving Use of Medicines (ICIUM); 2004 March 30 - April 2; Chiang Mai, Thailand. 20 p.
2438	Yudatiningsih I (Sleman District Health Office), Sunartono H (Sleman District Health Office), Suryawati S (Center for Clinical Pharmacology and Drug Policy Studies, Gadjah Mada University, Yogyakarta, Indonesia). The importance of feedback to enhance the impact of effective interventions to reduce antibiotics in acute respiratory-tract infection. Presented at: The Second International Conference …
2439	Yudatiningsih I (Sleman District Health Office, Indonesia), Sunartono H (Sleman District Health Office, Indonesia). Long-term impact of an MTP approach to reduce inappropriate use of antibiotics in acute respiratory-tract infection. Presented at The Second International Conference on Improving Use of Medicines; 2004 March 30 - April 2; Chiang Mai, Thailand. Available from: http://www.icium.org/ic…
2450	Suttipoom P, Anansakunwatt W, Ngamthipwatthana T, Wagner A, Ross-Degnan D. Improving economic prescribing in a teaching hospital through an educational strategy to promote generic prescribing. Poster session presented at: 2nd International Conference on Improving Use of Medicines; 2004 Mar 30 - Apr 2; Chiang Mai, Thailand. Available from: http://www.icium.org/icium2004/resources/ppt/AC057.ppt, ac…
2457	Anansakunwatt W, Suttipoom P, Wagner A, Ross-Degnan D, Wongtanasuporn Y. A longitudinal policy analysis of the impact on prescribing patterns and medication cost of a generic dispensing policy in a teaching hospital in Thailand. Presented at: 2nd International Conference on Improving Use of Medicines (ICIUM); 2004 March 30 - April 2; Chiang Mai, Thailand. 13 p. Available from: http://www.icium.or…
2476	Ofei F, Forson A, Tetteh R, Ofori-Adjei D. An intervention to improve antibiotic prescribing habits of doctors in a teaching hospital. Presented at: Second International Conference on Improving Use of Medicines (ICIUM); March 30 - April 2, 2004; Chiang Mai, Thailand [cited April 10, 2010]. 13 p. Available from: http://www.icium.org/icium2004/resources/ppt/AD029.ppt
2479	Kounnavong S, Wahlstrom R, Sisounthone B, Panyanouvong A, Southammavong T. Effectiveness of feedback for improving case management of malaria, diarrhea, and pneumonia: a randomized controlled trial at provincial hospitals in Lao PDR. Paper presented at: Second International Conference on Improving Use of Medicines (ICIUM); March 30 - April 2, 2004; Chiang Mai, Thailand. [cited April 11, 2010]. Av…
2481	Rehnberg C, Meng Q, Bian Y, Zhuang N, Tang S. The impact of health insurance reform on hospital charges: a comparison of Nantong and Zibo. Chapter 10. In: Bloom G, Tang S, editors. Health care transition in urban China. Burlington, VT: Ashgate; 2004. p.163-180.
2491	Gülmezoglu AM, Langer A, Piaggio G, Lumbiganon P, Villar J, Grimshaw J. Cluster randomised trial of an active, multifaceted educational intervention based on the WHO Reproductive Health Library to improve obstetric practices. BJOG: An International Journal of Obstetrics and Gynecology. 2007; 114(1):16-23.
2492	Gülmezoglu AM, Villar J, Grimshaw J, Piaggio G, Lumbiganon P, Langer A. Cluster randomized trial of an active, multifaceted information dissemination intervention based on the WHO Reproductive health library to change obstetric practices: methods and design issues [ISRCTN14055385]. BMC Medical Research Methodology. 2004; 4:2.
2500	Stecklov G, Winters P, Todd J, Regalia F. Unintended effects of poverty programmes on childbearing in less developed countries: experimental evidence from Latin America. Population Studies. 2007;61(2):125-40.
2501	BarhamT, Maluccio J. Eradicating disease: the effect of conditional cash transfers on vaccination coverage in rural Nicaragua. Journal of Health Economics, 2009;38(3): 611-621.
2513	Abdel-Tawab N, Rao SR. Do improvements in client–provider interaction increase contraceptive continuation? Unraveling the puzzle. Patient Education and Counseling. 2010;81:381-387.
2514	Social Planning, Analysis and Administration Consultants (SPAAC).Impact of improved client-provider interaction on women’s achievement of fertility goals, summary of the intervention. FRONTIERS Report. Washington, DC: Population Council, October 2002. 12p. US Agency for International Development. Cooperative Agreement No.: HRN-A-00-98-00012-00, Sub-project No.: 5800.13038.
2515	Social Planning, Analysis and Administration Consultants (SPAAC).Impact of improved client-provider interaction on women’s achievement of fertility goals, summary of key findings. FRONTIERS Report. Washington, DC: Population Council. October 2002. 14p. US Agency for International Development. Cooperative Agreement No.: HRN-A-00-98-00012-00, Sub-project No.: 5800.13038.
2525	Ramarao S, Mir AM. Transforming relationships in Pakistani villages. Quality / Calidad / Qualité. 2004; 15: 20-34.
2526	Goel PK, Ross-Degnan D, McLaughlin TJ, Soumerai SB. Influence of location and staff knowledge on quality of retail pharmacy prescribing for childhood diarrhea in Kenya. International Journal for Quality in Health Care. 1996;8(6):519-26.
2528	Tumwikirize WA, Ekwaru PJ, Mohammed K, Ogwal-Okeng JW, Aupont O. Management of acute respiratory infections in drug shops and private pharmacies in Uganda: a study of counter attendants' knowledge and reported behaviour. East African Medical Journal. 2004; 81(2 Suppl): S33-S40.
2529	Ndomondo-Sigonda M, Kowero O, Alphonce E, Hebron Y, Kihinga C, Mbwasi R, Shirima R, Taylor M, Heltzer N, Clark M. Accredited drug dispensing outlets: a novel public-private partnership (an approach to improving access to affordable, high-quality drugs and services in underserved areas). Poster presented at: The Strategies for Enhancing Access to Medicines (SEAM) Conference on Targeting Improved A…
2530	Ndomondo-Sigonda M, Kowero O, Alphonce E, Hebron Y, Mbwasi R, Shirima R, Heltzer N, Clark M. ADDOs: development of standards and a code of ethics. Poster presented at: The Strategies for Enhancing Access to Medicines (SEAM) Conference on Targeting Improved Access to Essential Medicines; 2003 December 10-12 [cited 2011 July 13]; Dar es Salaam, United Republic of Tanzania. Available at: http://www.…
2531	Ndomondo-Sigonda M, Kowero O, Alphonce E, Hebron Y, Kinyawa M, Mauga E, Mbwasi R, Shirima R, Tarimo F, Rovers M, Heltzer N, Clark M. ADDOs: the role of training. Poster presented at: The Strategies for Enhancing Access to Medicines Conference (SEAM) on Targeting Improved Access to Essential Medicines; 2003 December 10-12 [cited 2011 July 13]; Dar es Salaam, United Republic of Tanzania. Available …
2532	Ndomondo-Sigonda M, Kowero O, Alphonce E, Hebron Y, Kinyawa M, Mauga E, Mbwasi R, Smith M, Shirima R, Heltzer N, Clark M. ADDOs: the role of incentives. Poster presented at: The Strategies for Enhancing Access to Medicines (SEAM) Conference on Targeting Improved Access to Essential Medicines; 2003 December 10-12 [cited 2011 July 13]; Dar es Salaam, United Republic of Tanzania. Available at: http:…
2533	Ndomondo-Sigonda M, Chukilizo NB, Kowero O, Alphonce E, Hebron Y, Jamu L, Taylor M, Satapathy D, Mbwasi R, Shirima R. ADDOs: development and implementation of a marketing plan. Poster presented at: The Strategies for Enhancing Access to Medicines (SEAM) Conference on Targeting Improved Access to Essential Medicines; 2003 December 10-12 [cited 2011 July 13]; Dar es Salaam, United Republic of Tanza…
2534	Ndomondo-Sigonda M, Kowero O, Alphonce E, Hebron Y, Mbwasi R, Shirima R, Heltzer N, Clark M. ADDOs: the role of regulation. Poster presented at: The Strategies for Enhancing Access to Medicines (SEAM) Conference on Targeting Improved Access to Essential Medicines; 2003 December 10-12 [cited 2011 July 13]; Dar es Salaam, United Republic of Tanzania. Available at: http://www.msh.org/SEAM/conference…
2535	Mbwasi R. A novel approach for improving retail access to quality drugs and services in rural and peri-urban communities in Tanzania. Presented at: The Strategies for Enhancing Access to Medicines (SEAM) Conference on Targeting Improved Access to Essential Medicines; 2003 December 10-12 [cited 2011 July 13]; Dar es Salaam, United Republic of Tanzania. Available at: http://www.msh.org/SEAM/confere…
2537	Antimalarial Drug Retailer Training Programme: A manual for training drug retailers on over-the-counter drugs for childhood fevers. Kenya; 2001. KEMRI Wellcome Trust.
2538	Johnson KW, Young LC, Bryant D, Suresh G, Bettler RF (Pacific Institute for Research and Evaluation- Louisville Center), Berbaum ML (Health Research and Policy Centers, University of Illinois at Chicago). The Daytop drug-free treatment training evaluation. Research Monograph. Washington DC. Bureau for International Narcotics and Law Enforcement Affairs, Department of State. July 2000. 77p.
2542	Men CR. Proposed plan for scaling up Interactional Group Discussion intervention in Cambodia. Year unknown. 9p.
2546	Ruebush TK 2nd, Godoy HA. Community participation in malaria surveillance and treatment. I. The Volunteer Collaborator Network of Guatemala. American Journal of Tropical Medicine and Hygiene. 1992;46(3):248-60.
2547	Ruebush TK 2nd, Zeissig R, Godoy HA, Klein RE. Use of illiterate volunteer workers for malaria case detection and treatment. Annals of Tropical Medicine and Parasitology. 1990;84(2):119-25.
2549	Valentini W, Levav I, Kohn R, Miranda CT, Mello AA, Mello MF, Ramos CP. Treinamento de clínicos para o diagnóstico e tratamento da depressão [An educational training program for physicians for diagnosis and treatment of depression]. Revista de saúde pública. 2004;38(4):522-8.
2550	Vicente B, Kohn R, Levav I, Espejo F, Saldivia S, Sartorius N. Training primary care physicians in Chile in the diagnosis and treatment of depression. Journal of Affective Disorders. 2007;98(1-2):121-7.
2551	Rowe AK, Onikpo F, Lama M, Deming MS. The rise and fall of supervision in a project designed to strengthen supervision of Integrated Management of Childhood Illness in Benin. Health Policy and Planning. 2010; 25(2): 125-134.
2554	Agha S, Gage A, Balal A. Changes in perceptions of quality of, and access to, services among clients of a fractional franchise network in Nepal. Journal of Biosocial Science. 2007; 39(3):341-354.
2555	Franco LM, Marquez L. Effectiveness of collaborative improvement: evidence from 27 applications in 12 less-developed and middle-income countries. British Medical Journal Quality & Safety. 2011; 20(8):658-65.
2556	Franco LM, Marquez L, Ethier K, Balsara Z, Isenhower W. Results of collaborative improvement: effects on health outcomes and compliance with evidence-based standards in 27 applications in 12 countries. Bethesda (MD): University Research Co., LLC (URC); 2009 December. 48 p. Collaborative Evaluation Series. Published by the USAID Health Care Improvement Project.
2557	USAID Health Care Improvement Project. The Improvement Collaborative: an approach to rapidly improve health care and scale up quality services. Bethesda (MD): University Research Co., LLC (URC); 2008 June. 20 p. Published by the USAID Health Care Improvement Project.
2562	Van Eijk AM, Blokland IE, Slutsker L, Odhiambo F, Ayisi JG, Bles HM, Rosen DH, Adazu K, Lindblade KA. Use of intermittent preventive treatment for malaria in pregnancy in a rural area of western Kenya with high coverage of insecticide-treated bed nets. Tropical Medicine and International Health. 2005; 10(11): 1134-1140.
2566	Anansakunwatt W, Suttipoom P, Wagner AK, Ross-Degnan D, Wongtanasuporn Y. A longitudinal policy analysis of the impact on prescribing patterns and medication cost of a generic dispensing policy in a teaching hospital in Thailand. 12p.
2572	Broughton E, Saley Z, Boucar M, Alagane D, Hill K, Marafa A, Asma Y, Sani K. Cost-effectiveness of a quality improvement collaborative for obstetric and newborn care in Niger. International Journal of Health Care Quality Assurance. 2013;26(3):250-61.
2573	Franco LM, Webb L. Niger Site Visit Report. Unpublished report prepared for the U.S. Agency for International Development (USAID) by the USAID Health Care Improvement Project and the Quality Assurance Project. 2008 February. pp iii-v and 30-42.
2575	Wittcoff A, Furth R, Nabwire J, Crigler L. Baseline assessment of HIV service provider productivity and efficiency in Uganda. Technical Report. 2010 Sep; University Research Co., LLC. Published for the US Agency for International Development by QAP.
2576	Dung PH, Chuc NTK, Dung NT, Ross-Degnan D. Improving ARI treatment in Vietnam district hospitals through implementation of locally adapted standard treatment guidelines, peer review, and supervision. Draft manuscript. 2005 October. 17 p.
2577	Akter SFU, Heller RD, Smith AJ, Milly AF. Impact of a training intervention on use of antimicrobials in teaching hospitals. The Journal of Infection in Developing Countries. 2009;3(6):447-51.
2578	Charandabi SMA, Vahidi R, Marions L, Wahlström R. Effect of a peer-educational intervention on provider knowledge and reported performance in family planning services: a cluster randomized trial. BMC Medical Education. 2010; 10:11.
2579	Bhunia R, Hutin Y, Ramkrishnan R, Ghosh PK, Dey S, Murhekar M. Reducing use of injections through interactional group discussions: a randomized controlled trial. Indian Pediatrics. 2010;47(5):409-14.
2580	Khanal S, Ibrahim MIM, Shankar PR, Palaian S, Mishra P. Evaluation of academic detailing programme on childhood diarrhoea management by primary healthcare providers in Banke district of Nepal. Journal of Health, Population and Nutrition. 2013;31(2):231-42.
2581	Bello DA, Hassan ZI, Afolaranmi TO, Tagurum YO, Chirdan OO, Zoakah AI. Supportive supervision: an effective intervention in achieving high quality malaria case management at primary health care level in Jos, Nigeria. Annals of African Medicine. 2013;12(4):243-51.
2582	Agha S. The impact of a quality-improvement package on reproductive health services delivered by private providers in Uganda. Studies in Family Planning. 2010; 41(3):205-15.
2583	Friedman W, Woodman B, Chatterji M. Can mobile phone messages to drug sellers improve treatment of childhood diarrhoea?--A randomized controlled trial in Ghana. Health Policy Planning. 2015;30 Suppl 1:i82-92.
2584	Khanal S, Palaian S, Shankar PR, Mishra P, Ibrahim MIM. Impact of educational outreach visits by pharmacists on treatment of childhood diarrhoea - initial findings from Banke district, Nepal. South East Asian Journal of Medical Education. 2009;3(2):76-77.
2585	Alam N, Alam A, Fournier P. Medicine Sellers for Prevention and Control of Sexually Transmitted Infections: Effect of a Quasi-Experimental Training Intervention in Bangladesh. BioMed Research International. 2015; 2015:570340
2589	Baumgartner JN, Morroni C, Mlobeli RD, Otterness C, Buga G, Chen M. Impact of a provider job aid intervention on injectable contraceptive continuation in South Africa. Studies in Family Planning. 2012;43(4):305-14.
2590	Berwanger O, Guimarães HP, Laranjeira LN, Cavalcanti AB, Kodama AA, Zazula AD,Santucci EV, Victor E, Tenuta M, Carvalho V, Mira VL, Pieper KS, Weber B, Mota LH, Peterson ED, Lopes RD, Bridge-Acs Investigators. Effect of a multifaceted intervention on use of evidence-based therapies in patients with acute coronary syndromes in Brazil: the BRIDGE-ACS randomized trial. Journal of American Medical As…
2591	Berwanger O, Guimarães HP, Laranjeira LN, Cavalcanti AB, Kodama A, Zazula AD, Santucci E, Victor E, Flato UA, Tenuta M, Carvalho V, Mira VL, Pieper KS, Mota LH, Peterson ED, Lopes RD; BRIDGE-ACS. A multifaceted intervention to narrow the evidence-based gap in the treatment of acute coronary syndromes: rationale and design of the Brazilian Intervention to Increase Evidence Usage in Acute Coronary …
[truncated: 335 more rows]
